# Supplementary material for: High-throughput polymorphism detection and genotyping in Brassica napus using next-generation RAD sequencing
Source: BMC Genomics. 2012 Jun 24;13:281. doi: 10.1186/1471-2164-13-281 (PMC3442993; doi:10.1186/1471-2164-13-281)
Supplement: Additional file 1 — Restriction-site associated DNA (RAD) cluster sequence information flanking 20,835 single nucleotide polymorphisms (SNPs) and 125 insertions/deletions (InDels) identified through RAD sequencing. All polymorphisms are indicated in brackets. [file 1471-2164-13-281-S1.csv]

1 GGTACCGTATCAAA[C/T]TATTGTGTAA[C/T]GTTTGTTTTCCTTATATAACAAAAATCACACGAGAGTGAGAAAAACGCTGAATATAATATG[A/G]AATTTCTAGTAAAA
2 GGTACCATATAATATATATTATGTGAAATCTTGAGGAAAATACCTCTTTCCATACTATTGCAGC[C/T]TTGTT[A/T]TCCTGATATCTCTATAAAGCTAGCATATATA
3 GGTACCA[C/T]ATC[A/C]TTTACT[A/T]CGCTA[C/T]CCTATTATGTC[C/T]T[C/T]TTCCTTGC[A/G]GTTT[G/T]AATCGTGGCTTCTTGCAGGAGAATCTATGCATTGGTGAAAAACAAGGTT
4 GGTACCAATTAAATTG[C/T]CCAACCTTGTCTAGCATAAATTTATTTTCTTATTCTTTATTTTTGTTTTATTAAATGGGAAGAGAGGGATTATTTTTTTTTGTTT
5 GGTACCCGTTTGAACCAGGTGC[A/G]GGACCACGGGGATTTTGATAGTAGTGATG[A/G]CCACTAGGTCCACCAGCAGGTATCTGAGGTGG[C/T]GGTCCGTTGTTAACAG
6 AGTACCAAAACACGTGC[A/C]CTGCCAAGGTCACTGGGCTGGAAATCCATGGGAACTACAGGCATGCAACTAAATGAGATGGTAGATCAATGGTCCAGACATTAA
7 AGTACCTCCTTCTTTGTGTTCTCTATTGAACTAATCTTGATGTTTAAATGTGCTAATCCATCTGCACAGGTTTTCG[C/T]CGACTATATGGACAAGGACACAGTT
8 TGTACCCAGAGAAAGCAATATTCGAAGA[A/G]AAA[C/T]TACATTCAAGATACTACAGGAATGTCACAGCTTCAGTCCACACTCGCCAAACTATCCCTCGTGAACAGC
9 TGTACCCCCGCCCA[A/T]CACAAGCATTAACACCTGCACCGCCTCAAACTTTCCAAGCCGCTCCTTCACGATCACATCAGTGGAACACTGCCTATATCCATCATA
10 TGTACCCGAACGCCCAG[A/G]CTTATCCTCTATATAGTAAAGCGCAAGTCGTCTGGCGAATCGAAATTTGACATGTGG[C/T]AAAATTTTACAAAAAAAAAAAGAAAA
11 TGTACCTGTGGTCAGCCGGGAACAAACTTGCCTTTGAAGAGGTAAGGATCAC[A/G]GAATGGGAGGTAGTGAC[A/G]CA[A/G]GCGATCAAGGAAGCCGTAGTCTGGCAAA
12 GGTACCTAAAGTACCCAAAGATCAAACAAACTGCCCACTAACAGGCCAAAAACACCACCGAATATGTGTCTC[A/G]GTAACACACGCCCGTAGACGATTTATCGA
13 AGTACCAGATCACACCAGAGTGAACTGTCTATCAGATAGTGTACGGT[C/G]ATTAAAGTGTTCAAAACCTTGGCGGTTCATGTTACTCTGATTTGCAACATGATG
14 AGTACCTATCTAAGTGGATGAAGAAGTACGAGAGGTTCCCTCAAGCTGGTCCGTGTCC[C/T]AAAGCTGCATCCATGCTCGGTTT[A/G]AAGCTGTGCGACTGGGTTC
15 AGTACCAAAACTTTGGTGTTGAAGGGTATGAGGAGCCACAAGAAGAGTTGAACTATAGGA[A/G]CCACCCGAGGAA[C/T]GCCTTTATAACCAAATGAAACTCTTGGA
16 AGTACCCAAAAATCGAATGTTGGATGT[A/G]ATTATTGTTTAATAACAATTTAGAGAACCTATAATATCTATATATATTACATTCCCGCAGATTAAACAGCTGAG
17 AGTACCAAAATTAAATAAAATTGGCAGTAAAATACTAAACTTTCGGAGAAC[A/T]TAAAAATCTACAAATAGATTGTACATCAATTGTTATCTCTCTCTGTACAT
18 AGTACCAACAACGGCT[G/T]AGAAGGAACTTC[A/T]GGAAAGCATAGGGATGGGCAAGGAAAGTTGATGGGCCGATG[A/G]CAATGATGATGCAGCAGTCGATCATTGGAC
19 AGTACCAAGAAGAAAAAGGAGGCAG[C/T]GATGTTTGAGATTCCAACGGACCTCTGCGGCTCCGATCTGAC[G/T]CAAATCTTTGAGCGCCGATGAGACTAAAAAGGC
20 AGTACCAATGTGTT[C/T]ACTCCAGTGGAGAGGGAGTTGGTCTTTGATATCGTCAGTTTTCAATTTTCTTCTCTAAAGAAATTTTCTTGTTTTTTGATGTTTATT
21 AGTACCACTGTTGCTGCA[A/G]ATGTTGCAAGGCACTACCTCTATGTAAAATAACATCATAGAATTCTGAATTC[A/T]TGGTGACCTCTTGCGATCTAATCACTTGAG
22 AGTACCATCGTTCGCGCTTCGCCACTTTGGACTTTCGATTAGCCAGCTAAGCGTTCCGGCCTTGCAGCATTGG[C/T]TTGGCGTGTTGATCTTGAGTTACGAGCT
23 AGTACCATTAGTTACTTCCAAGTAATTATATATATA[C/T]ATGGATTCATAGGTTTATATAACTATGTATGTATTTGTGTGTGTATGTTAATTGTTAAATATAGG
24 AGTACCATTCTTGTCCCTTTTCTTGTTCTCCGAAATTTTCTAGGTAGAT[C/T]GAGCCTTTTAGCTTGTTAAGTTTGCGGGTCAGCTTCCTTACTTATCATCGCG
25 AGTACC[C/T]AACAATAAAACAAAACATATATAAGAATAACTCAAAATTCAGATCACAGCCATTTGTTGATACATAGATACATAATGAAGAACTAGCTGATACAA
26 AGTACCCATTCGG[A/G]TTCGGTTCGGGTCTATTCGGGTTTCGGG[G/T]T[C/T]AAAGATTTTAG[C/T]C[A/T]CATTC[A/G]GGTATTTCTAAATTT[A/T]G[A/G]TTC[A/G]GGTTCGGATAACCCA
27 AGTACCCGGGATGATTTCTGTCGATTCTTTTCCAATTTTGGAGATTTTTTCTTTAAATGTAGGAGATC[C/T]GCTGATATTGCCTTTTCACCAAAAGGAAACAAT
28 AGTACCCTATTA[C/T]GTCCCCGTCCTTGCGGCTTGAATCATGGCTTCTTGCAGAATCGACATTCTTTAGCTTCTCATCATCTCTCCAATAGATCATCCAGTTGT
29 AGTACCGAAGTCATTA[C/G]TGCTTTCTTTGTACATTCATGTCAATAAAACAACCAATTCTTTTCTACGTCATCAGAATCATCTTTGTTTTTGCGTCTTCCGTTT
30 AGTACCGATAGTGGCCTCGCCTAGGATGGCAGACCCTTAAAAATAATATTCCGG[A/G]TTCTGAGAAAGAACTCTGGGCTCAAAAAGGCCTCAAGATCAAGAATC
31 AGTACCGATTGGGTCTGATGAGTCAACAATAACCGCATCATATGAACCTTCAA[C/T]AGCATTCTTCAAGAAAGCAACACCTGCATTGATCCACCAACCGTAACA
32 AGTACCGCTTTGCT[C/T]TTTCTCTGTTCATCTCTGAAATCCTTAGCCCATCTCTTAGCATCAGCAACATCTCTTCGTCTCTCCAAACCTCCATCTTCTTCATTA
33 AGTACCGGGTCCTTTTCAGCAGGCTTCTTCTTCTTATCCTTCTTCTCTTCTTTTGG[A/G]GAGGTTCATCCTGACGAAGCAATTTCCGATGAACCTCCCTGAACC
34 AGTACCGTAATCAGGGAATGGTTCAATCAAATCTGGATCAGGATCATCTCCCCAAACAAGTTCCTGCACAACAGCAGATCCCCT[C/T]GT[A/G]TTCCCACGTTGCAG
35 AGTACCGTATGGTATGAAGCACCGTCTAGTGGATTGGAGGAGAGACCAGTGAGAAGTTGTCAAAGATTAGACATTA[A/G]AAATATAATCTTACTACAAGGGCTA
36 AGTACCGTGACTTCCTCAGTTCCTCCCAATAACTTCTCGGCCGTGATATTTCGCT[A/G]AGCCAGTCATTGTTCGCTTCTC[C/T]GTAATAATACTGCTCCTCTTCAT
37 AGTACCGTGGAGCAAGGGAAATGACGGTGTTTGGCAAAAAA[A/C]AATTACTTCCATGCAAGGACGAGAAGGATAAAGGTTAAATACGATGAGGCAAACAAAGCT
38 AGTACCTAAATTATTAACACCATAGATGCTTTA[A/T]GCCCAATTAAAAAGCTCAAACTCTATGTCCATCGATCTAATTATGATGGACTATATATAGAGTAAGAT
39 AGTACCTCAACG[A/C]GGTTTTGGACAGACAATTGGTCACCCTTTGGATGCCTGCAAAGCTTTCTAGAGAATGATTCTAACTTCTCACTTGGAATTCAAGATGAT
40 AGTACCTTGATTTACAAATTCAG[C/G]AGGGGCAGCAGCACCAGACTGAGAATCAAAAGTCTGGTTGGATGATGAGATGCTCCCCTGAGAAGGGAAGGTGGTGTT
41 AGTACCTTGGTTTGAGGAA[A/G]AGCAAATTACAGGAGTCATCTGCAAGTATTT[C/T]GACCAGATCTTCATCTCTGAGTATCACGACGGCCTGCAAACAATAGAAAA
42 AGTACCCGTTCGGATTCGGGTCGGGTTTTCGGGTTTTCGGATGGAGAGGTACAGAACCCGTT[C/T]GGGTTATTTTATACTTCGGA[A/T]CG[G/T]GTTCGGGTTTTTAAG
43 AGTACCTTTACGGTG[C/T]AGAAAATTATCTCGGTAATGTGATTGATATAGTTAACTAGCATGCGAAACTCTTAATTCTTAAATAATATTGTGGGACAAGTTTGT
44 AGTACCGGGCGA[C/T]GAATCTCATCAG[C/T]TGTCGAACTCATCGTAACCGTAAAGATGATCTGAATCAAGAAATCGAAAAACGAAAGACAAATTGTGATTCACAAA
45 GGTACCACGCGGTATTGGGTCTTTGTCTCCCTGTCACCATCTTCTTCTCTCCCTCATTTTACTTTTCCTTTGTTTCTTGAAAG[A/C]AAACCATATGGGCTTCCA
46 GGTACCGGAGCTCATAAGGCTGGTGTG[G/T][A/T]TCAGCTGGACTGGCTCAGGCGTGGCGCGTGGCTGTGATTCCTTCAGTCGCAGAGG[A/G]TCGTCGATGGCCAACTC
47 TGTACCATCATCCTCTTAGTCTATGTT[G/T][A/T]TGATATTCTTATCGCGAGTGATAATGAAGCTGCTGTTTCTTGGTTTGTTACTGAACTACGAAGTTACTTCAAG
48 GGTACCGGGAAATACTTGAATCGTTGAAGGATAAGTGGATGAGCAAGAAAAAGGGAGTGTCTGCTGAGAT[G/T]CAGCTGCAAGTGATCGCCAACATCGATCTTC
49 GGTACCAGTC[C/T]GTAACCG[C/T]AC[A/G]CTCTTCGC[G/T]ACATCCTTCTTCTTTAAGT[A/T]CACCTT[A/C]TGCTCATCTGCAGTCGACTC[A/G]T[A/T]CTCCTCTATCTCACCCTCTTC
50 TGTACCATGAAAGTGGTTAATTCTAGCCCAATTATTTAGTTTCACAAAAA[A/T]TTTATACACTATTTAAAGATATGTTAA[A/G]TATTAATTTTGTTCGATTGTACA
51 TGTACCATGAAATTCTCC[C/T]AATATAATTACAAAAAATAACACAAATATAAAAATTAAATTTCTCAAAAAAATTAAAAAAA[A/T]ATATATACCTGCCTTTTCAAG
52 GGTACCATAAAATGGTTCATG[A/C]AAATGTAAGAAGAACTTTTTCGTAATCTTTTGTTTAAAAGAGTATGTAGTGA[A/G]GTTAGAGATCAATAATTGATAACAAAT
53 GGTACCAT[A/G]AAAGTGGTAAACATAAAAATTTCGCCGTATAAGTATCTTTTAC[C/T]TTTCATTAAAAGTGAGGGTTAAAGTGATTAGTGTAAATATGAAAAGTGG
54 TGTACCAT[A/G]CGAGACAACTGCGGAATAATTGCGGTGCGGTTCAAATAGTAGCAAAAACATAAAGATGTTATAGGTATATGTAGAAATTTTTGTTACTATTAA
55 GGTACCCTGACACAGCTGCTACACATCACATTACAAACTCCACTCA[A/G]CATCTGCAATCCTCACAACCCTACTCTGGAATAGATTGGTAATGGAGACTTTCTC
56 GGTACCTTAACCACAACAACTTAGTTACCAGACTTCTTATCTTT[G/T]TTTTTTTGTTTCTTGATGTTATTTTGTCG[C/T]GTAAAATTTTGCAAATTCCATTAATAT
57 TGTACCATTATTCATTTTTATCACTACAAAAAAGACATTTTCAAAAATAATTTTTCATTAAGTATCAAAAGACT[C/T]TTATATCATTGTTTACTTTACATATAT
58 GGTACCAACAACTAGCGCTATATTG[A/G]TG[A/G]CCTATTTGACGTTTTCGGTTGATACATAATTTAAGTGTATTTTTCAAATT[G/T]G[C/G]AAACATTTTTCAACAAGTCA
59 TGTACCATTGCATTATTTTAGAGATCTC[A/G]GAGATGTTTTTTTCTGCAAATGTTTAGTCTTTTCTTTTTAATTTTTATTG[G/T]A[C/G]ACTTGGAGGAATAACTTTAG
60 GGTACCACCTTGTACCAGTAATCGCAGGGTTTCCTTTGAGAATGTTTTTCCCACAAACGTTT[C/T]TGCCACAGACCTCCTCTTTCGATTTGAAGGGTTTCATTC
61 GGTACCCAAGGAAGAAAAAGGAGCTCAGGTTCTGATAGTTCCTGAACTT[G/T]TTTAGTT[C/T][A/T]TTGCTTCAGCTCTGGACAAGGTTAAACCTTTCTGGTTCACTTG
62 GGTACCCATGG[G/T]AAGTGGGCGGAAGAACTGCACGGAGTCCTCTCAAGAAGAGAA[C/T]GATGAACTGATGACGGTGAGCCTCGACCTACTCAACGAAAAGAGAGA
63 GGTACCCGTTCGGGTTTGGGACGTTTCTT[G/T]AACTGAGTCCATATTGATTGATTAGTAAGAGGGTT[C/T]CAAACCAGGAATCTAGATTCCTTGTGAGAGGCGCAT
64 GGTACCCTCGCCCTCAGCTCAGTGTCATCCTCAAGGGTTTTCATGGACTATGATATC[C/T]AACCAACCATCTTATTTGAACTGGTTAGTGTTTATGTATGCAAC
65 GGTACCCTGAGGTTATGGTTATGACCTGAGAGATGGGCTATGAACCCAAGGGTTTCAAGCT[A/T]TCTAGAATATGAACTCATGGAGTCTGGAGACTGATCTCGT
66 GGTACCGAAACATATA[C/T]GA[A/G]TAGAACAAAGGTTTTTGTGAAAGAC[G/T][G/T]CTGAGAACATGATTAACCC[A/G]GAATTCTTAG[C/G]ATGAAATTATTAGCGAAAGTTAAG
67 TGTACCCATACTCGAT[C/T]CATATTTGACCATAACTTAATATCATACATAAACATTAGCTTAGGAGGATTTATAAACGGTAGCACGAAAGTTAATTAATCTGTA
68 GGTACCGCCCACCATTCTT[A/G][C/G]CACCCAC[C/T]ACTTTATTG[G/T]CAGTGAC[G/T]CTACATAATTGTTCTAACCTTTATGGAGGCATTTACTA[C/T]GAAGCAACATAATAGT
69 TGTACCCATCAAGAAGACC[A/G]AAGTCTCTGCAGACACACAGAGCAGACACTCTCTCTGTCTCTGGCAGTGTGGAGGAAAAACCTTTCAAAAACATAGGCTTTG
70 TGTACCCATGAGTTCAATAC[C/G]TTTTCGCAATTATGTTA[G/T]CGACACA[G/T]GTTCACGCATGATCCGCCACAAAATTTTAAAATCCACA[C/T]ATATGCACGCCACCGA
71 GGTACCGTCATA[C/T]GCTTTTATGCTGGGAAAAGAGAATTTCATGGGAATCTCGATCAGGGTGATCTCATC[A/T]GTGAAAGGAGTTGTTGGGGAAAAATACTCCGC
72 GGTACCTCTG[C/T][A/G]CCCTATCTCTGGA[A/G]TTGAAAGA[C/T]CTTGATACTTCCAAGTGGGGA[A/C]ATCGCCTCCTCTCTGGTTCCTG[A/G]AGTCTCGAGTAGACCGACCTTT
73 TGTACCCCAC[C/T][A/G]TTTTTTCAGCAAT[A/G]GGGCACACTACCAAACGCTCAACAATGGGG[A/C]ACACATCAAAATGTTTCACGAT[A/G]GGGAACACCACCTAATGCTCAA
74 GGTACCTGAATTTCGTCAAG[C/G]TGTTTTTTTTTTTTTGCTTACTTATGGATTGGAGTTATTTTTATAAGTTCTTATGTTAATTTTGGACTTACCAGAAATTTT
75 GGTACCTTATAGAATTAAGTGGATGGTGCAAG[A/G]AGAGGGCGAATCAAGTTAGGAACATGAGCCTGGTGATCCTCAAGACGACCCTTAACACTGTCTCCATCC
76 TGTACCCCTCTGGTGTTAAA[A/G]GATATAAGCTCATGC[A/G]G[C/G]CCACTTAATGGCTTCCCTTTGTTCCAAAATGGAGGGAGGCCAGCTATTTATGGTATCCTCGGT
77 TGTACCCGAACGCCCACCCCTACTTTTTTTCATTATTTGATTATCTTTACTAGACAAATTAAATAGGAAAACCAATTAAATT[A/C]TCATGTTAATCAATAGTGT
78 GGTACCGAAATTAGCGGCCATGCTAT[C/T]TGTGATTTAGAATATGAAATATTTTAAAATTTTGTAATTAAAAATTAATGAAAAAAACAAGAAAAATTTATTGCA
79 GGTACCGGTGGTTGAGCCGAC[G/T]TATATATTTGTGTATATATATATGTATGATATATATTTATAATTTTTTTTTCTATATATTTTGTAATTTCGTTAATAAAA
80 GGTACCTTGAG[A/G]GA[A/G]TATCACCGAGAGTTCGAAAAGCTCCAGA[A/T][C/T]AAGGTGTCAGGCT[A/G]GACACAGAAGGCGCT[C/T]ATTGG[G/T]ACATAC[A/T]TCGGTTGACTTAGA
81 GGTACCAACCAGCTTTACCCTCCTTTGCCTAACACTTTGCCGTTAGCATTGTCATTCTCTTTATCCTCGGCCA[C/T]CGACCTTGATGGAGCAGTCGCTGCCATC
82 TGTACCGAGGGGCTTGTTCGTGGGAGGCGCGTGCTCAACACTGGCGCTCCGAT[C/T]ACTGTAAGGAGCTTGTGATCTTGGTTTTAGATCTGTGGCTAATTTAAT
83 TGTACCGCCACCAAAAAGGTCACTATTGGACCTAAAACAGTGGATTGCACATAACAGTAATGCTTATCGATTTCT[G/T]GTAAATAAATATGCAATATCAGACAT
84 TGTACCGGCGAGAAACGCCGGACCGGAGAAAGCCTCAGATCTGAGGAAAAAAATTGAAGAGGTA[G/T]GGGAGTGGAAGAAATAGCCGCTCTAATTTTTAAAAAT
85 TGTACCGTAGAAGTTGTG[G/T]ATTATCTTTTGTAGTTTCTGGCACAACACCATGACTGTGATT[A/G]TGACCTACA[A/G]TGTGAATCGCCTTCTCCTGATCGTAGCCAT
86 TGTACCTATTCAAAATGGAAATATTTATAAATTATTTGATATGTTTTTACAAATTTTA[C/G]AAGTATTTTTTGTTTTAAAAAGTCATAATTTTATAGTATATAA
87 TGTACCTATTGTGCTAACCATCTAGTATCTGGTAGTCAATGCATGTTTTCTTTCTCTTTTGTACTTGTGTTTCTGTAGTAC[C/T]TTTTTTTTGATCAAACCTGT
88 TGTACCTCC[A/T]CTCTTCCTCGACGTACATCCAGATCATTTTGTACTTGATAGTGAGT[A/G]AATTTTCATTTGACATTGTTTTTCGGGACCTAAAAGTCTTCAAAG
89 TGTACCTCTTCTT[C/T]TTC[C/T]GGTTTTAGCTT[A/C]C[A/G]GTAAACAT[A/C]TCCTGTAC[A/T]ATAGCGATT[A/T]GTCGGAGCATCAGTTACACACCACTCATATATGTCTTCTTCC
90 TGTACCTGCGACACGAGTGTGTAGTACTAAGGCTTCAGCTCGAAATTCTC[A/C]TTTTGAATCTCTGGAAGGCGAATAGCTGATCTGTTGGTGTAGTACTCGTCT
91 TGTACCTGGTTAG[A/G]TGAAAAACCTGACGGCATAAGATTTAATAACAAACGTTTCCTTTCTGGTGAAGTAAAATAGAATAAAACTTATAAATTATAATGAATC
92 TGTACCTGTTCCA[G/T]AGCAGGGAAGAAGTGGATCTCTCTGATACCAACTCTTACTTCTTTGTCAGCAAGTATTCCAACCATAACATCATCGATAGCATCTTCT
93 TGTACCTTCAGAGGTACACTACAAGAAAACAGCGGTATTCTGACGGACATTCCGACGGAAAATGAAATCCTCGGAATATAC[C/T]GAGGAATTTTCGAGGAAATT
94 TGTACCTTCTCTTAAAAGGTACATGAAGGAGATTCTAAAGCTGTTGAGTGC[A/C]GGGGTGATCTACCCAATTTCAGACAGCACTTGGGTGAGCCCGGTTCATGT
95 TGTACCTTT[A/G]CTTCCCAACA[A/G]ACGCAAAAAGCCAGGAGGGTTAGATTCTGAGGATGGTGAAGTGGAGAATAACGGCAAAGGTATCGAATGCTTGCCAGGCAT
96 TGTACCTTTTATATAGCCTTAGGGAAAAAAATAATGAAAAATTT[A/G]ATAGATATACCATTCACTACAATAAAACAAATGCTTAACAACGAAATTTAACGAGGA
97 TGTACCAAAATTCTT[A/G]CAAACGAAAATTGTGTTTCATCAAAAATCTGTAAAT[C/T]AAACTGATG[C/T]TTCATCAAAACTTGCTACTTGTTTTAGATTCAAATGTGT
98 TGTACCAAATCTTCTTACAAAAAAACAATAGATCTGATAGACTTAGAATCTT[A/T]AATCTGTTGGATGTAATGTATTTGTTCAGGTTAGTTAAATGTTGAAGCC
99 TGTACCAACCTTCCATATCCACCAAAGCCCCA[C/T]CTGCAATATGTTTCAAGATTAGACATATATCGAAAGACCATATGTATAAAATGATTGGGATTTTTAACA
100 TGTACCAACTTGCAATTACAATAATATTAAGGGACATGACATACATATAAACTTATATAAGTTTC[A/T]AAAGTTATTCTTTCTCAGTGGATAATTATTGGCAAT
101 TGTACCAACTTTTAT[C/T]GCCTCTCTATCACTCAAAACTTTGTATATTTAATGCATATATACTTACTTGACTTTTTGAGTTTACCGTTAATAGGGTCCTGGACA
102 TGTACCAAGGTAATATTGTCTCTTTGATCTGTTGTTCGAATCTCATTTTGAAGTTAGTGTGTGGGTACTTTAAAGTTTGCTCCTTT[G/T]CTTTGAAAACAGATT
103 TGTACCAAGGTCCAAGTATTCAGCATGTGAATGATCCT[C/T]ATTTCTTGAGAGGCTGCATCATTCCAGCCCTGGTGCTTCATAGCTTCTTTAATATTCTTAGGA
104 TGTACCACAGGACCA[C/T]GAATTCTAACAGAGTTGCGATTAAATCGATATCTCC[A/G]AAGTGTTCA[A/G]AACGGTTAAGT[C/G]GTCATTAACCACATCTTTCTTGGAGGC
105 TGTACCACCACCGCTCGCCATTTTCTTACGCCGTCTACGACTGATAAATGCCCTACAAAATGAAAACACAC[A/T]CACCAAAACCGTCTTCACACAACAATCAAA
106 TGTACCACCCTCGGACTGACCGGCATAGGTCTCATCATGGGGCTCGTTAGGTAATATTAGACATATTCTA[A/T]TGAGATCACTAGAGAGTTTTGTTTACATATT
107 TGTACCACCTTTCAACGTAACAGCCACCGAGAGAGCCTTGCTCTTGCTTTCTT[C/T]CATCTTGAATGCTTAAGAACGAACGTGAATGATATGAAGCTGAAGAAC
108 TGTACCACTCGTAAACA[A/C]AATTTTTGCAGTTGGTAGCGGTTGTCGGCGTTTTACAATAATCACACAAAACGTTACAAACCGCTTTACACCGCTCCAAACCTA
109 TGTACCACTTGAAGGACC[C/T]TAAGATCGGCT[C/T]ACTCGAATGGATCAGATTTGGATATGAACTCCAGATGGAGAACTGGATGGATTGAAGGGTCGAACAATGGT
110 TGTACCAGAAAGATTATTCGAGTCAAGACTAAGACTCGGTATTGTAGTCTAAACAGACTGCTGTTAG[A/T]TGTCAAAGGGCCATTGAGAAAGCTCTCCTTGAGG
111 TGTACCAGCCTCCCGGCCCTAAGATTATATGATTTTGTTCTTTATTTCA[G/T]ATCACAACAAATAAAATAATAAAGAGAGGATTGAGAAGTCAATACCGGAGTC
112 TGTACCAGGTTCAAACTTGACCAGCAACGCCTACAGTCCGATCC[A/G]TGCCAGGTTTGACCGCTCATGATTCCTTTGTGTTATACTCGTTGTGGCTAATCTTGT
113 TGTACCAGTGTGAGTGTAGCGTATATAGTGAAAGAAAAGGTGTTTCTTTTCATTTGGATAGGG[C/T]GGTGGATGTGTTGTGGTGTGGGTTCTACTGCCCCTCCT
114 TGTACCAGTTGCTGCAGCTTTCTTTTCCTTGTAAGACGCCCAAGTGACACTGTAAAGACCTGCGATGATTGCACATCCGCCTAAAA[C/T]GCTAAGAGAGAGGAA
115 TGTACCAGTTTATACAAAGAGAAGAGTCCATTAAGCACTAAAATATTAAATCAGCCCAAAAAAGAAACATCCAGA[A/T][A/G]CTGCACAAGATGGCGATTGATTCTT
116 TGTACCATACTATGATGTACGCTTTGAATCTTCAGTGTGCAGTGTCCTACACCTGTACGTATTATGTCTGTCACGTTGAAGTGGT[A/G]AGCCACTCAAAATTTA
117 TGTACCATATGAACACACTCTTTCAGTCAAAGAACATTTGCTCTTGCTTTCTCCATAGTTATCTCTGAACAG[A/G]GTTCAAAAACTTGAAGCTTAGCTCAAGCC
118 TGTACCATCAACTCCTTGGAGTCAAGCGAATCCATGTTCTCTTTTCCTTCTGGGATCCCAGCTTTTTGATATGGAAGCTTCACATG[A/C]ACTACCTTGATGGGC
119 TGTACCATCACCAATCCAAGGCTTCAACAAAGATACATGAAAAAGTGAGTGAATCTTTGTACCTTGTGGAAGAGTAAGTTGATAC[A/G]CTACTTCAGCGATACG
120 TGTACCATCATGTAGCTGTCATGGCGGTGAGAGACT[A/G]TGGAAACCGTGGCAGAGGAGGACGAGGAGGTCATAGACTCTTCAACTAAAAGAATTCTTGATCAT
121 TGTACCATCCTGTCAAGCCTTACTTGATACTGATGTAGTAAAAATGCAAACTCATATCCTACTTGAGGAAATGGCTAGTCAA[G/T]GCCCTTGTGAACGTATTAT
122 TGTACCATGAAAGTGGTAAACATGAAATTCCCC[C/T]AATAATGTAATCATCATATTATTACATAAATTATATGAAAACAAAGTTAAATAATAGTGATGTGGTAT
123 TGTACCATGCTTGATAGGAGGCACTG[A/G]CTACCCTAGTGCGCT[C/T]TGCGACACAGAATCTTAGTCAGCATTCTACCTAAGGTGATGGCAGACCATCTAGGTTTG
124 TGTACCATGGTTTGGTTTACTTTTCTGTAA[A/T]ATTACTATTTTGAGAAATGCAACCAATGTGCTGGAAAGGTATTA[C/G]CAAAGCTATCTAATGCGCTTGCTCAT
125 TGTACCATTAGAA[A/G]ATGACACGTGGCAAAACACACCATAGCCACTAAATCATGCAAACTTGTAATCCAAACCACACAAGGACTCCTCCTCCATATGGCAAAA
126 TGTACCATTGATAAATATCCAGAGCCACAGTCTTATTCTCAGGCTAAGAAGCTCAAAAGCTGGAATGATGCAATGGAG[A/G]TAGAAGAGGTTGCTTTGGAGAGT
127 TGTACCATTGCAAAATCTGGAACCTCAGGTACGTTTTTCTTATGTGGTTGATTCGTATGATAGGTTTGGATCAAGTATTGAAGAT[A/G]TTTTCTTTCAACAGCT
128 TGTACCCAAAACCCTCTTGAAATTTGGAACCCAAAACCTGAGTTTCAAGTTTTAAAC[A/T]TTA[C/G]CGGGG[G/T]TTTTCTGGGCGGATCCTGTTTTATTAAGAAACAT
129 TGTACCCAAAA[A/C]TTCTAGTATATATCTTTATATATAAAGAAGACCTTGAATAACTCCGAAGGGGTGCAGCTCGGATGCCACGTCATCAATTAGTGCTCTGCT
130 TGTACCCAATATCCAGACTTGACCGTGTACTGGCCA[C/T]TCCTGGTGTAATTCCAGCAGAATGTATCACGACGATGAGTTGAGCTTATGACCAAACTCCTTATG
131 TGTACCCAC[A/G]TGGAAACACTACAATGTGTAGTTTTGTTATATT[G/T]TTTTCAGAGTATTTGCATCCCATACCTTAATATTAT[C/T]TCATAATTAGCTATATACCTA
132 TGTACC[A/C]ATCTAACC[A/T]AAACAACTAAACATA[A/G]TTTTATACATTT[A/T]ACTTTTAAATGAATAAAAACACAACTAATAATAAAATA[A/T]ATACATGATTTCCCTATG
133 TGTACCCCAGTGGGGGTATACCACTGGGGTTCTTGGTATGCATTC[C/T]ATGGTGCTTTCACATGGGTCGATCTCTTCATTGGCCAAAAACCATGCATTACATTC
134 TGTACCCCGAACATTGGC[A/G]TGTTGCTTCCCCTACGTAACAATGGAACATTGAAGCTTCAAGCTGAGCAAGTGTTACAAGTTCGATGGACTAACAAAGCAGGG
135 TGTACCCCTTAAACGCTAGTCACGCTACAACTTCTACATTTGAAGCTCCTTACTTTATT[C/T]CACCTCAAAATATAGTAGA[C/G]TAGTTGGACTTGAGTCTACTTC
136 TGTACCCGAAACAGAACCGAAACCGACCGAAACCGAACCGAAACC[G/T]AACAGAAACCGAACCAAAACCGAACCGAAACCAAACCGAAATCTCCTAAGTACCTA
137 TGTACCCTATGTTCCTCTAGTGCTGCTTGATTAGATATAGGAATAAGTCTTACTCTAAATTAT[A/C]TCATTTTTCTTGCTGACACCTTCCTTTAATGGTATGGT
138 TGTACC[C/T]TGAACCACGTCCTGCAATCCGACTCCATGCACGATCGACTATGTCTACGACAGATGCCATTGCACTCCAATAAACAAAGTAATCTGATGGCAAGA
139 TGTACCGAAATCGTATCCAACATCTACAAAAAGTCGGGGAGGTTAATTGTGGAAGGTTAATACGCCTCATGTGGCAGG[G/T]TTAAGAAATTGGATTTTTTTTAT
140 TGTACCGCGGCAAAGTACCGTGACAAAC[A/G]AACCATCACACCACGATGTCATCGATCTTACTAGATCCTAAACGAAAAACAGAACGTGATACTCGATCCCGAC
141 TGTACCGGAAAACTTTATATTCTC[C/G]GATATGGGCTTG[C/G]GTTTCTTCTTTTTATGGGCATTAATATAAGTATCTTAGGTTATTTTAGAAAAATATAATGTTTT
142 TGTACCGTCGTTGCGTCTCTTGAAGACGTAACG[C/T]TCCATTTGGTAGTTACAGTTCTTGGTTCCGAGGTGAACTTCAGCAGCACACATCATCTTGATGTCAGC
143 TGTACCGTGCTTGACATGTATTAGAATTAAATTATATTTATTCGGAGTGCTATGTCCGGGTC[C/T]AT[A/G]GACTTCGGGTAGCATCCCATACCTCACTGAGCGATT
144 TGTACCGTGTCATTGCTATGGTTAGTGTAAATGAAAATAATTTGAGCGACGTTACATTT[C/T]AAATAAAATAATACTTTGATATA[A/T]ATCTTGAACCAAATTATG
145 TGTACCTAAACA[A/T]CAAGGGATGATATCTAAACATGTAAAAGTAATAAACCAGCAAATTAAATTGCAATGCTTCCGCAAAACTATTGTGATCTTAACTCTTAG
146 TGTACCTAAGCCATTTAAATTTTTTAATCACATAGTGGATCACCCTTTATTTGAGGACACTGTCAGAGCAGCTTGGCATCCAG[A/G]AGAAATTATAGGGATTTG
147 TGTACCTACAACCATTATAGTCACTAAAATATATGGTGTTTTTGACATCTTGTATATATGTTTTCTAATTGGTTTTCAA[G/T]TCTTTATCGAGTCTTCCTAGTC
148 TGTACCTATAAAAGTGTACTTCAATTTTAATAGTATAGATAAATCATAGTTTAAATGAAA[A/G][A/T]TTTTTTAAAATAAAATA[A/G]TATCATTTATAAATTTAATATA
149 TGTACCTATAGGAATTA[C/T]AATCTCCAACACCTGAA[A/T]AGAAACCCAAGATCTAGCAACCATCCTTCCACTACAAGAAAACAGCGGTATTCTGTCGGACATTCC
150 TGTACCTCATTGCTAACACGGGGGAAGAC[C/T]TTGGTATCAAAATTCATAAAGTTATCAAGTCTGTCAAAGAAGCAGAGAAGGACCCAGAAGTGCAGAGATCGT
151 TGTACCTCG[A/G]CTTTTTTACTTTG[C/T]CGTTTTGATCTTCTTAAAGCAAGCGATTGACTA[G/T]ATAAATCATCTTCTCCTTCGTGTGGAGTATCTTCATCCTCGATG
152 TGTACCTCTCAAACTTAACAGCTGCTTTAGGCAACAACACTCCACCTGAGGTTGTCTGCATTCACAAA[C/G]CAACAATATAATCTGTGATTTATTGTGCAATTG
153 TGTACCTGAATATCTCTTCTCGAGATCCTTAATATGTCATTCCTCGATTCTACCATTTTCATTCATGCTCCTTTTCTTTTTCGA[A/G]GATTATTATATTTGGAA
154 TGTACCTGATGAAAAACAAGAAAGAAAAAAGCAGTGCGTGTTTCTCTT[A/G]TGATCCATGTTGTATGGTGTTTTGTTTTGAATATTTTTGTTGAAAGTGTGACG
155 TGTACCTGATTTGTATTTTCTCTAATGTGTTTTTGTTTT[C/G]TTTTCTTTGTTATTGATTCGTGTTTGTTCATATATATTTATTTGTTTTTATAAATTACAAAG
156 TGTACCTGCACAGTAGACATATACTTCTTTAGAACA[A/G]CAGAAACAGAGAGATAATAGTTTAGAAATGAGAGAGTGTAGAGAAAAACCTTGTCACCGAAGAAC
157 TGTACCTGCAGAAAAATGACCATGATTAGCGCTTTTTTCCTTCTAACATATTCTTGTAAGTTC[A/G]AACATTATACCTCCCAGTTTTCCATAATTCGTAAAGGC
158 TGTACCT[A/G]CCTAGCTTTTATTGAGTTTTTTTTTGCTTTCCCACCTGTGTTTTGTCTCATCTTGA[A/C]CATGACT[C/G]TG[A/T]CTCTGCAGGAATATGTCTTCGCCTTT
159 TGTACCTGT[A/C]TCACCCATAAACAAAATAAATAA[A/T][G/T]AATGCT[A/T]GTTGTCACATTGCAGAGCTAAAACATAGTTAGCTTCTTTAAACAGAGCTAAAACGAATCT
160 TGTACCTGTTTGCTTCTCCGTACTC[C/T]GTGAAGAAGTCCTTTTCCTGCAC[A/G]CCCTGAACAAACAGTAGGATCCAATCAAATAAATAAATAAATCAATAATCAA
161 TGTACCTTAAATTTACACCGTGTTTGGTA[C/T]GGCACTATGCTCTTTCTAAATAAATAACAATTGATGTAACACAAATAATTCATGTCCGGTAAATCCGAGATC
162 TGTACCTTAGATAGTTTTCCATTTTGAATATGTTATGTCTAAATTTGACTTTATGTACTGTTTCTGATATGATTAGGAA[A/C]TCCCGGTGAGGCACAACTTAGA
163 TGTACCTTC[A/T]GGGCTTAATTCAGTCCGCGTCCGCGTTCTGGCATCACCGTCGATCAACATTCATTCATCTCCTCGA[C/T]AGCTCTGTCTGGCAGACGTACCACT
164 TGTACCTTCATTCATATTTAGCAGAGAAAATGAGTTTAAGAAGTTGATCTCAAGAAA[G/T]TTTTAAGAAATGAGCTTCATTAATCATTTAACCTTAGCAGCATC
165 TGTACCTTCTTCCCTGCAGGTTGCATAGGATGTTGTTATAGTCATGAGCAGAATCGTCAAACACCCGGTCATCGCTCT[A/T]TTGGATTCCGGCACAACGTTTAA
166 TGTACCTTTGATGATACA[C/T]GAGACCACGTCTTGGTAATTTTGGCTTTCCTGCAACGCTGCTTCAACTGATTAGTATCAACTCCGGACAGCTTTGCTATGTCA
167 TGTACCTTTGTACGATCTACAC[G/T]A[A/T]ATGTATAATTTTAGATATTCAGTGGAGATACCAGTACATCAAC[A/G]CTCATCAAGGACAAAAGGATTGCTTCTCAACAT
168 TGTACCTTTTTTAAAACAACATACACCATAGCCTTT[A/T]TACTTTGGAAGCCTTATTTGATGATTCTCACTTGTGTTTATACCGTCAATCATCTTATTCTCTAC
169 TGTACCA[G/T]TGGCTTTTACCGCCAACCTGCATGTTCAGGCATTAGAGAGGTGCTTACAATGGCTTATAAAGAAGGGGGACCACGTGGGCTATATCGAGGCATA
170 TGTACCC[G/T]ATGATTCCTCCAATGCAGTCGTAGAACTGTTCAATCTCACCCAGAAACGTCAAGAACTTTCTAAAGTGAGCAACGTTCTCCGCGTCTAAAACTG
171 TGTACCAAACCTCGACCAAACTCACCAAAAATCACTCGG[A/G]TGAAAATGTAACTTTGAAGGAGTTACATCGGGTTCTTACCTTGGAGCTCATGACCATTGAAG
172 TGTACC[A/G]AGTTTTCGGTTTCTTGTTATATGTTAGGTTAAATAACTGCCTTAACGGTCCATTTTCTCTATGCCAAACTAATAAATGACGTCGAAATTATTTTA
173 TGTACCAGCCAGGGGAAGCAAACCATGATCAGACTCACGCAGGCCAGTGTC[A/T]GAACCATCCTTATCAGGAACAGAGGCAGCAAGTAGATGAGGCTTATTAAT
174 TGTACC[A/T]TTCTAATTTTTTTATCAATTAATTTAGTAAAATTTCATGCACA[A/T]AATAAATTA[A/G]TGGA[C/T]TAACCACTATAAAATC[A/T]TTAT[G/T]CTCTAGAGAAACGG
175 TGTACCATTTACATTATTGTTT[G/T]CACATTTCACCAAACCTCTGTATTATTAATTTTGGACTTTGTGTTTACTCCTACTAGTAAAAATCTTCTGGTCCATTCA
176 TGTACC[A/G]TTTCCTTCAGTACTCGGAGTTTACAGAGGCTGCATTGGTCGAA[G/T]TTGAGTCTGGAACCGTTGTCGCTTATTGCTCGTTGTGTTAAGAGCTTGATT
177 TGTACCCAT[A/G]GTTATT[A/T]ATCAGCA[A/G]TAAGTTCTGTATTTGTTGATTGTGTACTT[A/G]GTCAATTACGTGTTCACAAAGACAGTTTA[A/T]CTAATATGTTTTTGTCT
178 TGTACCGGAAAATAATTCCCGGCGATTTGAATACGTGGATCAGCGGTTTTGGGAAGAGGAGTATCTTGCTCACGTGAGAT[C/T]AA[A/C][A/G]C[G/T]CGCTCAGCCGCATCG
179 TGTACCGGGCCAGCACCAAGTGAGAATGACAGGACATAGCTGGTT[C/T]AACAAACAAGCAGAGTTTGTCAAG[C/T]CTGAAACAGAGAGACTCCACAGTGTCAAAAA
180 TGTACCGGGCTCGATGC[A/G]GGACGGTCCACTGCGAACCGCGGGATGCCCTAGATCCTGCTTGCCTTTCGTCATTTGTGGTTCTGCCTCTTCAATCTTCACTTG
181 TGTACCGGTAAACACGAAATTTCCC[C/T]TTTTTTTTT[G/T][A/G]AAAAAA[A/C]AAAATAGTTGTTTTTTTGAAATTGCGATAAGAATATAATTTTGTGACATTTTTTTTCA
182 TGTACCTAATTGACGAGTGGGAACACATAAGCCGCAAAAGTATGATTCTTTATTAAAGAAACAATCTTATAACAACCAT[C/T]AAATGTGGCAAAGATTAACAAT
183 TGTACCTAATTTGCTTGTTAGCAGATTGAGTTTTTCTTATATCATTTCTACATTACCAAATAATGATATTCACATTCTTATAA[A/G]AAACACAATAAGCTTTTT
184 TGTACCTCGATGAAAGCTTGACTACATGGTTCGAGTTCAGACAAGA[C/T]CCATGAAGACGGTTTTAGAAAAGATG[C/T]CAGTTTTTTGTATTCTTTGATTCTTTAA
185 TGTACCTTTAGTTTCCTGATATTAAGTTATTAACTGAGTGCCCCGGAACCCGTAAGACTTT[A/T]GGCGAAGCATTTATTATTACTTTTTTTCTTATCCATAGTA
186 TGTACCTTTTGGTTGCAGTATCTAAAAAAGAGATTATTTA[A/T]GCAATAATTCGAAAACAATTTAGCTAAAATTTTAAACTACAGCTGGCTAGTAATCGATGCT
187 TGTACCTTTTTCTCAACTAAATTATTGAAAATCACCAAGAAAACATTGCTCAAT[G/T]CGCACATACTT[C/T]GAACAGGATCAGAAGGCTCACTTGGTTATCTCCAA
188 GGTACCTTGTGCTTCAAGAAACTTGCAAAGTATTAAGCTTTACTGGATCAT[A/T]AAGTCCAGTTTTTTTTTTTT[C/T]GTTTCTGTCGTTTTTTCCTTTCCGTCATA
189 GGTACCATTCTTCTCAGATAGGTCACCATTTTCTTTTGATCCCT[C/T]AAACTTTCTTCTCGTCTTCCTCTGTCTTCTTGTTATCTGCCTCCTCTTCTTTATTCT
190 GGTAC-ACACCGTTCCATTTATTCTAC[A/G]GATAATCTTGTCACTTACCATTCGTGTTAGAACACAAAGCAGCTTGGC[A/G]ATAA[A/G]ACTGACCAACTTCGACATTA
191 GGTACCAACAACCTTCTTCA[C/T]TCCTTATA[A/G]CTTCTCGTGATTTAGGTGTGATTTTCTCTTCATTGAGAAAGACGACTTCTTGCATAAGCAAAGTGTTGTCAG
192 GGTACCAATGATTTCAAGAAGATAATCAGATTGCGTATCCCTACTTCTCTCATTT[C/T]ATGTCAC[C/T]TTTGTAGATCTTGAC[C/G]GTTGTGTTTATGTGTGCTTTTT
193 GGTACCATGAAAGTAGTAAACTTAAAATTCTCCCTATCAAAAACTATAATT[C/T]GGAAAAGAGATTTCGTACACATGTCTATATATGAACGATTTACATTTTCT
194 GGTACC[A/C]TGATACTGCTGCTACTCATCACATCACCAGCTCCACTCAGCATCTTCAGTCTGCTCAG[C/T]CGTACTCTGGTCCAGATTCAGTGATAGTTGGTAATG
195 GGTACCTCTTTTCGAAGCCTTTTTT[C/T]TGCTAAACATCTTTCAAACTTCAAAAAAAAAAAGAGGGAAAAGAAGAAGGAGAGGGAAAATTTTTCTCAAAGAAAC
196 GGTACCTGAAAAAATAACATATTCT[A/T]GCATCATCTCTAGTACTGATATGCATCCATAAAACTAACTATTAGCACATAATATTTGTGTATTTCAGCGCAGGAA
197 GGTACCTGAACCC[A/G]TGTAAAGACGCCATGGCGGTTCACCTGC[A/G]GAAGTATCATGGCCTGAATGTTTGAGGAAGGACAATACTCTTTCTTGTGGGTTAGCATA
198 GGTACCTGTCTTCAACGTTCTGGAGGTCCTCATTCTCATCAAAAACAGCCATGTGTTCGCCAGGAAGGTGAA[C/T]TGGTAATTTCTGCACTGCTGGACTGTTGT
199 GGTACCTTTGGTTTCTTGTCTGTAGCTTATGTGTGCCAAAGTGCTGAGCGTTCGGATATTCGTTGGGTTTGTTTTGG[A/G]TATATTTGGATTTTTGGAGTTAAA
200 GGTACCAAACTCATGTACAATATTATAATGTCAAAGAGAAGAAAGAGCCAATTCGAGAAATAGTAATGAAAAAAAAAAA[A/G]AGAACTAAAATAGTGTAAAAAG
201 GGTACCATGTACTAAAAAATAAAACCTCTTACCTCACCGATTGATAGGAAATCACATAAATCATTGTCAA[C/T]AACCATGCACTTGCGCGGGGCTCCGCACCTA
202 GGTACCCTGTTAAAAACATCTTT[A/G]TAGGTTAACAAAAAC[C/T]GATTTTGGACCAGTCTAAACAGTGTACCAAAACATTCAAAGTGTCTTACTCTCGCTCTATTG
203 GGTACCGTCGT[C/T]GTAGTCCCTATCGTCGGTTAGACTTGTATACGGACCACGCTGTGTTA[C/T]TATGTCAATTTAATATGAATAAAAATAAAAGAACTATGTACA
204 GGTACCGGCTTTGACAGCGAGTCTAATCGATCCATAGGCCATGGTCGTTTCCCCCGAAAGTCCTAGCAGTGGGTATTTCG[C/T]GATCTCGGATTGACTGATCCC
205 GGTACC[C/T][A/G]TGCTTCATCTTCCAAAACT[A/G]TCAATTTGTTTTTTGTTCGACGTCCTCTTGTAAC[C/T][A/G]CATGGAAGTATCCAGTGTTGGAGTCTCTCTGGGTCAGC
206 GGTACCTTTCGGTCTCTCTCTCTTCTTGTC[C/T]TAACTCTTCACTTCAGAAACAGACTTACCTCCGTCGCCGCCATTATCTCGCCGGCTGATAAAGAGTATCTC
207 GGTAC-AATTCTTTTACACTATATTTTAAA[C/T]TTTAG[A/T][G/T]GTTTAAGAGTTAAAATATTTTCTTTCAAAA[A/G]AGT[A/T]AAGATATATTTTGTTTTATACAAACAGAG
208 GGTACCGTCTCCGATCTTGAGTTCGGCG[G/T]CGTTCTCTTCTTCTTCTCCAGACATGGCAGAAGGAAATCGAATCCT[C/G]AGCTT[C/T]TCTTTCTCGTCTCTTCTCCT
209 GGTACCAAAA[A/G]A[A/C]ACT[C/T]TTAAACTCAAAATCAAAAACTGCAAAGAACATTAA[C/T]T[C/T]TA[C/G]GG[A/T]TTTTGCATGGCT[C/G]GTTCTAGGCACAT[C/T]ATGATGAAACATTC
210 GGTACCACTTTTAC[C/T]TGGTGGAACAAGCAAAAGCG[C/T]TCCCCTTTGGC[A/T]AAGAA[A/G]CTGGACAGATG[C/T]CTAGTTAATGATGA[A/G]TGGTACAACACCTTCTCGTCC
211 GGTACCATCCGTGTGGGGGTTCCTGATCAA[A/C]CCACTGAAAGAAATCGCACTTCACATACTGACTCCCAACTCGCCGACCTCTGCAACTAACGAATCTCCGCC
212 GGTACCGAACGGCCACC[C/G]ATGAACGACGTCGTCTGGGCGCTTGAGTTTGCGCTTCAGCTTCACGAG[A/G]CTGCTACGAATAAGAATGGCGTGGACTCTCTGGAT
213 GGTACCGATCTTAGCCAGAAGTTACAGTTTGCT[A/T]ATGGCAATTCAGAGAAAATGCCGGAGAAGAATGGTA[A/C]AGTTACGGTTGATGTTTGTCCGAAATGCAGC
214 GGTACCTTCCTTTGTACAAACATACCAGCCTATTATAAGATTATC[C/T]AATACAGTGTTTTCCTGTTAAAA[A/T]AAAAAAGAGGATCTGATGTGTATGTTGTACTA
215 GGTACCTGGGTAAATCATCGATGATGATAAAGAGATCTCGGTTAACCATATCAGTTC[A/G]GATAAAAAGATGGAACTAAAGATGAAATGAAAAAGGGCTATACA
216 GGTACCATAAAAGTGGTAAATATAAAATATCTCTATTTTTAAAACAGTTTTAGAAGGGT[C/T]GTTAGAATAGTCTTTGTATTTACATCTTTGTATTTAGAAGGA
217 GGTACCCTGATGATATA[C/T]ATCCGCTCCTGAAGATGAAACGAGCGATCGAGAAAGCAGAGAAGCAGATCCCTCCTGAGCCACACTGGGCCTTCTGCTACTCAA
218 GGTACCTCCA[A/G]AGACACCAGGCAGTGGAGGCCTCTTCTTAACCTGGAAACCTGACATCAAGTTATCAG[C/T]GTTAAAATCCTCAAAGAACTTCCTGGACACCAC
219 GGTACCTCCTAGCGCGGATCCAGAGGCCGGTGTCTTACCTGGGGTCTGGAGGAATTCAATAC[C/T]TGAGTATTTTTCCCCAACTCTCCTGATCTCCTATGATCG
220 GGTACCTCG[A/C]TA[A/T]CAACGTGCGACTTGTAAAGGATCGAATTGTGCTAGAGAGGCATATGTTCGTTTGCCATATTCATTTTCTTGAGGACGAATACCACAAAC
221 GGTACCTGCGTCTTTGCTGTTTCAGTCTCTTCATCCACCATTCTAAAAACCTCATTACT[G/T]CGTTCCTGAAACTGTGTAGCAATGCCAACTGCTGCAACACGA
222 GGTACCTG[C/G]TGGGGAA[G/T][A/G]CAGCAAGAGCGTACCGACTTTCCGAGTTTTACAGTACTTTCAACGAGATTAAAAACGTTAATGCCTC[C/T]TGTGCAGAGTACCTAA
223 GGTACCACTGACGGTGTGTGTGGAAA[C/T]GTCAAACC[C/T]AAGCAAGT[C/T]GTTCCCCGTAGATATCTCAAACATTGTTTGATCGCAACACCGTGTGACTCTTTCGGA
224 GGTACCAGAGATCTACAGAAGGACGAGATCAATGAGATGTTCTATGGAGTCTATGGAGCC[A/T]AAGAAAAGAATGAAGGTGATTTCCAGATGAAGCTTGATGGT
225 GGTACCCATGTAGGT[A/G]CGGATT[A/G]TTTTTTGTTTCTTTCGGGTATCAAATTTTTTTGAGTTTTATAATTAGGTCCGCTTGGATATTATAAATTTACGTATGGT
226 GGTACCCGTTTAAACCGAATTCTATACTT[A/C]AAAATATATAGAATTGCATCC[C/T]CCGAAGGTCAAACCCAGGTCGTATGAGTGATACTTCAGGGACAATACCAC
227 GGTACCCTGATACG[C/G]AAGGCAACCCCCTTGATAGGGTTCAG[C/T]GGAGAAATCAAACAAGCCACCGGGGAAATTTTCCTTCCCATCTACGCCGAAGGAATCAAC
228 GGTACCGTTGTTCACTCAGACAATTCATCCTCCTCAACTGCGCTGGTTTCAA[C/T]ACATTCCGAAGGCAAACCAGGAAATCAGCAACTAACCAGTCTCGTAATA
229 GGTACCTATATTGACCATTGGGTTGTTGCTAGTAACGAGGAAGAAGCTAGAGAAGAGGCTG[A/C]AGTTAAATTTGCTGGGAAGAAGCTGTTGGATCTCTCTCAA
230 GGTACCTTTGCGTTTGACGTTACCTGTAATCACAACAGAACAAAATAAA[A/T]AAAAAAGGAATTAGGTACATATTCTTTGATA[C/T]TAAAGCAACAAGGAAGAAAG
231 GGTACCAAAAGAGTTCCACAAGAGAGGCGCCAAATCCTGAAACAGTTCTCTTTTCTACAAACAGACACTGAG[A/G]TTTGTCAAAAGCGCAATGCGATCTCGGTA
232 GGTACCAAGGACTTCTC[C/T]TTCACCACCAGCTGCTGGAAACAATGAAGAAGCAGCACCAGTTGTTGAAA[C/G]AGT[C/T]CATCCTGATC[C/T]TGAGTGGGGCAATGAACC
233 GGTACCAGAAAGATATATGGACTTGTTGGAGTCGCTGA[C/T]AGGGACCAAGCTTGTAAAGCTGGCGTTGCTGATAGGGACCAAGCTTGTAAAGCTGGTGGGCAT
234 GGTACCAGGTTCTTCCATAAAACCACACAAAATCGAAATGCCCAAAATACTATCAGGCGAATCATCACTGCGGATGGGAGTATC[C/T]TCACAGAATACCAGGAT
235 GGTACCATACAAAACCGTTTTTAC[A/G]TCATGTTATCAAGTATAAATTTTTGGATGGTTTGATGTATCGGGAAGACTTTTTATTTCCACATCCAATCAGATAAC
236 GGTACCATCCATCGGTCGCGAGCTCTCAAA[G/T]CCACCGTCTGATGGG[A/G]TATCTAATCTGAGGTTTTC[C/G]AACAGCAGCGATCATCTACTCGTCTCTTCATGGGA
237 GGTACCATCTCATGTGGTTAC[A/G]GTTGATGGTCAAACCACACCAAATCTGAAACATACGATCTGGAAAAGACAAGATCGTTTGATCTACAGTGCTCTGTTGGG
238 GGTACCATCTTCACCAAACAAAAAGTACA[C/T]AACACTCTTAGATACTAAATACTAATAGAGAAGCCTGTAATTTCATTGCTCCATCATAAGAATAAAATGAAC
239 GGTACCATGTTTGTTTGTTTGATGCTTCTTGGGGCTTCTTTGGCGACCGTGAAGTCACC[A/G]GATGAATTGCCGAGTAGATAGATCTGATCCGGACGCGGCTGT
240 GGTACCCGAAACCCGACAGTGTAAACCCGATAGC[G/T]TAATTTACAAAACATGACCTACCCAGAAAAAAAACCCCGCCAATTTTAAAACTTAAAAACACTGATT
241 GGTACCCGAACGCCCACCCCTAGCATCAACTAATGCATGAAAAGAAACATAGAAAAGGGAAACTCATAATCT[C/G]TAGCTAGTGCGATGGTTGGTATCTCTTAA
242 GGTACCGCTAAAATTTTCAGCGTCCCTTCTACTGCCCCTGC[A/G]TCATCGGTGTTGCGTGTTGTTAATCGCCGCTGCGGTCATGGGTGTTGTGCGTTGACGTGA
243 GGTACCGCTATGATGTGCTTGCTATGTTGTCCACAACTCTTCCATCCACAAAATTACCGTCCACAA[C/T]TTTTTCATCCACGAAATTTTCGTCCACTACTCTAT
244 GGTACCGGAAGCTAATAAGTTTTCCAGGAGGAACATGTCAAAGGGGAGTCA[A/C]TACTTCGATTCTCTCACTGATGTCTTGAACAAGGTTGCTTTAGATCCCAC
245 GGTACCGGCGTTCATTAGTTTGAGGTATCTAAGGGCTTTCAACTTCATTTTACATCTG[G/T]ATGGGCTTGGCCCAATAACATTATCAAATCTGACAGCCCATTT
246 GGTACCGGCTGCTGGTTTTAAAGGAAATAGCTTAGGTTTTTTCGATGTTTTAGGACCAGA[C/G]ATGTA[A/T]CCTTCTTTTTTAGTGGTAGAATGTAGTGGTTTAAG
247 GGTACCGGGACGGTCGCACCGTTTGT[A/C]CCCCTTGTGA[G/T]CCGGCCCTGTCTCCAAGGGTTCGAATGGACTCTCCCACGTCGAGCTCATTGCCGCTAATACCAA
248 GGTACCGGTAAGACCAAAAAGCCAAACATAACCACACTAGACTCCACTT[G/T]TAAAATCAAGAACCTTACATGAGATATTAGTTGGATTGGCCAGCCGGTTCAC
249 GGTACCGTAATTTAGATTTTGGTTTCCGAATAGGTTTATAGAAAGATTT[A/C]ATGAACAATCTAAATGAATTATTGAAGTTACCCTCGTAATGGTTATTATGTT
250 GGTACCGTTACATGCAGAAAGTGATTGTCATCG[A/G]TGGGACAAGTTTGAAAGGGCGATATGGAGTCTTCTTACTCTCAGCATGTCCGCAAGATGGAAATTTTC
251 GGTACCTAAATTTTCCGAATACTAATCTTAAAAGATAGTGATATT[C/T]GATGATAAAGAGAAGATCCCCCAACTTTCTCCCCAAGTTTCTCCTAAAACGTAAGC
252 GGTACCTAAGACACAAGTCCTTATATGGTCTCAAACAAGCTTCTCGGCAATGGTATCTGAAACTCT[C/T]ATCTACTATATTGAAGATGGGATTCGCGAAATCCC
253 GGTACCTCGCAAGTACCTTAACACTTGCTTCAACGCCGCGCCATGAGACTCCTTTGGTT[C/T]TTGCATGTATCTGCTGAGCACTCCAAGACTAAACGAGAGATC
254 GGTACCTCTCATCTCTTTGT[C/T]T[G/T]TGTTTATGTCTCAACAC[C/G]AG[C/G]AAGTAA[G/T]T[A/T]AATGATCTGTTTT[A/G]TTATTCAGGTGTTTTGGTGCTCATGATTCTGATTC
255 GGTACCTCTGAGCAAAACCAATAATGATTTTTCAAGAAAAAAAAGA[C/T]AAA[A/G]ATAATTCGATTACAAAAATAAAAATAAAGAAAATTCAAGCGGAAGACATAT
256 GGTACCTGCGGTTCCTCGAATCTTCTTCTTCACCATCTTCATTGACGCTTTCTTCATCATCCTCATTATCCACTCAATTACCTT[C/T]CGTATCGCTCACGGCTT
257 GGTACCTGTATGC[A/G]CACAAAGTTATCACAA[A/G]TCAGCCTCTAAAAACCGTAAATATTCAGTCAAGCAGAGAACTCATAGCAATAGCATATCAGCAATTAGAGA
258 GGTACCTTTATTTTCGTTCCACTAGCAACAGTTGGAAGTAGGCCTAGTTGGAAGCAC[A/G]TGACGATTGGTCACTTAAATATCATAAACATATGTCTGATACCA
259 GGTACCTTTCTTTTTGGTACAAA[C/T]TTAATGGTAGTTGAAATTTTTTTGTATCATCTCATCTTTGATTTACTTGTCTACGGGAGGTTTCAGGAAAGTAAAAGC
260 GGTACCTTTTTTCTAGCAAAAGGAGGGTGATTCCCATAAATT[C/T]ACCATTTTTATTGATGTTACGGGGATCCCAGTAGCTGAGGAGACGGCCAACAACAAACT
261 GGTACCAAAAAGGTCTAATCGGAGTTGACAAAAGATTTAACTTCCAAGTAAAACATAGGAACCACTGTAACTTCTACAATTATATTC[C/T]TAGAAATATCTTCT
262 GGTACCAAAATTCGCGCTATCGATTTTCGTTGATTTAGGAAAGATAGAAAACCCTAAATTTCCCAGAGGTCTCATATAT[C/T]TTCTGAACCACACCCCAAGCAA
263 GGTACCAAGCCTTAACAACCATTATTATAATTAATGGTGACTAGTGTAAT[A/T]AACAGAGTTTTTCATAATGTTTTGCAGGCGTTTGAAGCGGCTTGGGCAGCT
264 GGTACCAAGGGAACGCCTTATAGAAACCTAAAGTCACAGGCGTGAAGAAAGTCAC[A/G]GGAGCCACTGCTCGCCGGCATCGACCTCCACATCCCTGCAGTTTTG
265 GGTACCACAATAATATCCTCTGAACAAACTTTTACATTT[A/T]AAAAAAAAATTCAACATGTTATAGTTCACAACAA[C/G]CAAATAATGTGAACTACTCTTTTTGTG
266 GGTACCAGAATAGCTTGCGA[C/T]GACCTGATGTGGGAGCTTGACGAAAATTGAAGAGCAAAGGTAGGTTGAGCTCACCCAGAGATTCTGGAATCCAACATTACC
267 GGTACCATAGCGCGCTATACAAGAAAATCTAAAATTTTGGCCAG[C/T]ACCTCCAAACAGCCTTTGGAAGTAGCTCGATTCGTGCCAAGACAAGTCATATAAGCC
268 GGTACC[A/G]TTCGCCAAGAATGAAATCCTCTTATGTTTGCTCATTTCCACTTCACTCTTC[C/T]ACCATTGTTTTCTCTTTTGTCTTCTGGTTCAGTTTTTTCGCCG
269 GGTACCCATTCG[A/G]TTCTCGGTTCGGTTTTTCGGTTATAGAAACATAGGAACCATTCGATTATTTTTGAACTTTGGTTCGGTTTCGGATTCGGTTTTTCGGTT
270 GGTACCCCTATTCTCCTCCCGTACGGATAGCTGGTTCCTCTATATCCCCGGCTGGTAGCTCGTC[A/G]ACTTTCG[C/T]AAATT[A/C]TCGTGATGGCGGATTATTTGGTC
271 GGTACCGACGAACTCGACTTGAAAAAAGGATG[A/C]TGGGCCTACGAACTCGAC[G/T]GTGTTCTCTGGTCGCATAGAACGACTCCTCGAGGAGCAACAAAATCAACT
272 GGTACCGGAGAGACACGTGACGTCCCGTGA[C/T]TTTGTTCACCTGAGCAAAATAAAAATAAAAAATAAATCAGTCTTTGAGAAAACGTGAGGAGAATTAAGGAA
273 GGTACCGGTTTCAGATTCAGAAGCCTGAAAATAAGAATGGATACGGAAACTCCTATG[A/G]CAATGGACAGAGGACTAACTTCAACAAGAGTTCACAGTACCAGA
274 GGTACCGTGATG[G/T]TAAATCCCAAAA[A/C]C[C/T]AACGTCGATGTCTTGAGTGGACTGGTCTGGACTGATCAGAACTCTG[A/G]AAAAAAAACTTCTTTCACTTCTGGACA
275 GGTACCTAATAGGCTTCCAACAAA[A/G]TTTAAATCTGTTTCACCTTTAAATTATAATATTAAATGGTGCATCTTTTCTCTTGGTGAACTTTTTTATTAATTTAT
276 GGTACCTCATGAAAGAATGTGAGGATAAAAAGACTTAGATGAA[A/G]AACATTGAAGAACAAAGAGAGAGAGAAAGTAGATCTATGAGAAACTATATTCCCTTGA
277 GGTACCTCCGCCTGCTCCACCGATTGTACCGCCT[C/T]C[G/T]GTTCCGGCGTCGGAGAGTGTGGAGTTGATTCGTTGATTCTGTCAAACCATGATATGGTTCTCTAC
278 GGTACCTCTCTAATCTATTCATAAGCTGATCTTGAAATTGTTTA[C/T]CTTTAATAGTTTATAGGGAGATTATTAAATACCCCAGAAGGATTTGGTGGTGTAAAT
279 GGTACCTCTT[C/G]GGTTGGAGGATGAGCTTTAACTCCGTTGTTGTCGTCTTCTTCAGACATTCTTCAGGTTGTTCCTCTCTATTTTTACCTTCAGGAGTATAGC
280 GGTACCTGCATGAATGA[C/T]TGAGTCCATGAAATCATCATGTT[G/T]GTGTAGGAGAATACAGTATATCGAGTGTTTCTTGCTGGATTGGAGACAAATGTGATGCCA
281 GGTACCTTCATCCTCTGCAGGGTTCTGCATCTTTTTGAATCTA[G/T]GGATCTCGTTTGGGGGCTTTCCTGTCCCAGCCCTTGCGGATCTCTGTGTTGTTGACGT
282 GGTACCTTC[G/T]AGTATATATTTGAGTATCGGTTATAAACAGA[G/T]AGGGTTTGGATATCCAAACTTACTCAGAATGAAGCCCGATTGGTTTATTTAGCACTAACC
283 GGTACCTTTAGCAGAAGAGTTTTCTATGGTTTACTGTTGCA[C/T]GTAGAATACTGACAAATGCTTCCAAATTACCGCTGACCTATAGATAACGTTTAACACCCA
284 GGTACCTTTGGTAGCTCTGGTTTT[G/T]GAATCTCCGGCACCTTTGGCAACTCCGGCAACTTAGGAGCTTCAGGCTTTTGAATTTCCGGAATCTTTGGTAGCTCC
285 GGTACCAGT[C/T]GAGTCTGTGACACAAGAAGAAGTAACAAATGTCGCAGGTCCTGTTGAGTTAGGAAGAGGACACCGTCAAAAATCCACTTCTGTTCGTCTAAA
286 GGTACCTACTGA[A/G]GAAGCTTCTTC[A/G]AATTATCCCCAAGCAAAAGAAATCCCATCAACTGCAACATTTTCTTCTCTGAATGGTAAAAGCTGCGCCAACAAAGG
287 GGTACCTTGGTTTTCTTTTTGGGGCAATTATC[C/G]ATGATTAAGCTACAAAACGCGTTTGTGTTACCCATAGAGCGTTTCAGATTATCTCCGCGTTTGATTGCC
288 AGTAC-CAATGAATTACCGTTTGGGTTACTTCATATAGAGGTGAACAATTTCTCTACT[G/T]TTGTGTCTACGCATCAAACTTCTTATTGGATCGACAACAGTTT
289 AGTACCGGTGACATGCTGGATTCATCTTCATAACGTTT[G/T]CTCCCAGCCTCTGATGAAACTATACCTTGAAAGTCCTCGCTGAAAATTAATGCAGACAGCACA
290 AGTACCATGAAAGTAGTAAACATGAAATTTCCCCCATAAATTTTCTCATAACCCAAAATTAACCCTTGATTACTCAAATAAAATA[A/C]AACTTTTTTTTTTTGT
291 AGTACC[A/T]TTTTTCTGTATATACTATTTGATGCACAAGGATTTCATTGTTAATGTACTC[A/T]AGCTGTA[A/T]TCCCAAACAAAACTTTGTTTTCCAAGATCTTTCAT
292 AGTACCATGAGCTTTTCGAGCTTACCAACTGAGGAGGAAGACGAGAAGCCTAGTGTTAACATCTAC[G/T]CGGCCATGAAGGTGTTGGTGGAAAAAAGATGGGCG
293 AGTACC[C/T]TTGTGCTCCAGAAAACTATCTATCTCCAACTGCGCCCCTCTACTCCAACATATAAAGTCGAAAGTCAGTACCTGGAGTGCTCGGAGCCTCTCGTT
294 AGTACC[A/G]AACCATATCTGATCCAGAATTTTAAAATATCCAATCGGTAACCCGAATGCCCAGCCCTAATTCATACAAACCTCGCAGGCGTACAAAACATGTAT
295 AGTACCGATATTTTATGGTGATGTTGTTGATGGACAGCCACGGAC[A/G]TCCTGTGTATGCTGACAGACACAGACGGACACACACGGACAGCCATGGACGTCCTG
296 AGTACCTAAACCAACAAAAATCGTAAATACTT[G/T]AGAACACATTTTGTATTTAAACAACCAAATTCGTGAAAGATTCAAATCCAACAAAACTTCAATGTTCAG
297 AGTACCTCTT[A/G]GTCCTCGTACCTCTTGGTCCTC[A/G]TACCTCTTGATGTTCGTAACCCTTG[G/T]CAACTTGTACCCTTTGGTTACTTAC[A/G]CCCTTTGGCAACTCAC
298 AGTACCTGTTGGGATTTTGCATTCTACCGCT[C/T]GGAAGCTG[G/T][C/T][A/T][C/T]TATCGAGTTCCCG[C/T]G[C/T]TGCATGCTGCT[C/T]TCTGCAGAAAGCCAC[C/T]ATCAGGCTTAGAGG
299 AGTACCTTTTTTTTATGAGTTAGTGTATAGTGGGG[A/G]ATGAAGGTGATGAGTTG[C/T]CGTCTCATATCCTTCTTCGATTGTGAAATGTTTCATTCGAGATCTGTT
300 AGTACCA[A/G]ACATTATCCTCACAGTTGCTTGATTCATACGTACTTGGTACTATCTTTCCTTCGTTTAAGTAGACTACCTCGTGCATCATGAGCTCGTCTGCTT
301 AGTACC[A/G]ATTTTTGAG[A/G]AATAAATAAAAAGAAGTCAAGAGCTGGAGAACAGT[C/G]GCATGATTGATCC[A/G]AAATGGAGAACAAC[C/T]CAATCCGTGAAGCAGAAACA
302 AGTACCGCGATGGAGTATGACTCTGGTTCTAGGTTGATCACATTGCC[A/C]GAAGCAAGCTAAGCTTGAACCCTGTGAGGTACACATCTTCCATGTTTAATTTAC
303 AGTAC-GTATA[C/T]GTGGACTTATCGAAATCATTCAAAATAATATATA[A/T]AAATACTCTATCCTCTACAGTATTAGACGTTTAAAATATACTGAAATGCAAATGC
304 AGTACCTCTAGATGTGTCTTTCCC[A/G]C[A/G]TACGTGCACCATAAAAAT[A/G]CAATGAAGTTAGATCATATAACAGTAACTATTTGATT[C/T]TGACACCGTGTAGTTTAT
305 AGTACCTTCAGC[A/G]CCCCCGCAGAGTTCACATCTCGCGGAAGAACTCTCGAAACAGGTCTCGAATAAAACATTTCACAATCGAAGAAGGATATGAGACGACAA
306 AGTACCAAACCAGAT[C/T]TGAAATTTTAAACTACCCGAACAGTACCAA[A/T]TTCCTTAGTTCTAAATACCTGAAATCT[G/T]AAATAAATCTTGAATCTGATATAGTAC
307 AGTACCAAAGCATGTGTTGTTTTTTGCTGTGCTAGAGAGAATGTCCCTTTTTGGTT[C/T]TGATATTTGCATTGTAACCT[A/T]GTGTTGCAGGCTTACTACTTATGC
308 AGTACCAAGATCTCCTAACCGGCTGTACAAGATCAGTTAGCCTGTTTTCTTGCGAAACTCGATGACAAGCAATGGAAGTGGCAC[A/G]CAAGACTCGGACACATT
309 AGTACCACACCTCTTCCCTATCATTGTATATACCA[A/T]TTTTTTT[A/C]ATTTCATATTATCCTTATTTTCGGTATCTTTCTTGATCTTAATTACACAGAGACTGTG
310 AGTACCACTTAACATCATTAGGAGATAGTGAAAATTAAGGAAAAAAAAGAAATTGTCATTTGTGTTGTTACCTGGTGTTGCACTAAC[G/T]GCTGATACTAATGG
311 AGTACCAGAATTTTATTTTAATT[C/T][A/T]TTTTTAAAACCGACACGTCATCACAAAATGAACA[A/G]TACA[A/G]GTCACTTCGTTGACTTGGTAAACAAGTAAACCTCATT
312 AGTACCAGCCTGTTAGGC[A/G]TCTTTGAAAGA[C/T]AGAGGAGCTTGAAGCCAAACCTCTTGGGCGAAAGAGCACTCTAAAACAGATGATTCATAGTTTCCATTTAT
313 AGTACCATCATTGCTTAACTTTA[G/T]AACACATGTGGTTTTATGAACATTTGAAAACTTGCTACTTAAAGTTGAAGGGTTTTAAATTAACAGATATACAAGAGG
314 AGTACCA[G/T]GAGAAGATGGACAA[C/G]CCCTTATCCTTGGTGTTGAACAATGCTTATGAGATGATAGGAAAACAGAAGCTTGAGACTTGGAGCAAGGAGGTCAGCT
315 AGTACCATTTTATCCATATC[A/C]GGAGG[A/G]TA[A/G]AAATTG[C/G]CACC[A/G]GGTGGTTTA[C/G]TCAAAGG[A/G]AA[A/G]GCTGCTCTATATTCAA[G/T]ACC[C/T]TTCCAGCCATCAATAGGT
316 AGTACCCATA[A/T]ACTGCAATACACGTGACCATTAAAAC[A/G]TATTGATATTTTTGTTATCTCGGATTCCATGCATATATT[C/T]CAGGGGATGGCATGCCAATCTCGA
317 AGTACCCCATGAATTTCGGGTTCAGGTCGGGTTTAAAAGCCGC[A/T]GGTCCTCCACAACAAGACCCAAAAAGGTAAAACCCGAACTGATTTTCCGGGTTGGTTC
318 AGTACC[C/T]GAAATGCCGACTTGTTTTTAGCAGAATGGACTCCAACTAGAAGTGGGTTTAATGAACCTAATT[C/G]TTTGGGCCATCC[A/G]AATTGGACCGATTTCCTT
319 AGTACCCTAAACCCTATCAAAATTTGAAAA[C/T]AAAAACCCGTATTATTAGTGTTTGAAACTAGCGGGTTTTATTTGGGCAGGTCTTGGTTTGTAAATTACCCT
320 AGTACCCTGGCTGCTTATCAGCACCTTGATCTACCTTGGATCGTCATGGGTGACTTCA[A/G]CACAACTCTTTCATCCAGTGAGCATTCT[C/T]GTGGAGGGGGAGCT
321 AGTACCGATTCCTATCTCTGAAA[C/T]GGAAAGATCTCCAACACAGTTAGGTTATCGGGGAATCCATGGTACTCTTGCAAATCGCGATAAGATGTTGAGAAGGAT
322 AGTACCGCCTCAACCATTACTAATTGCATAGCGTGTACAAAACCTTTAAGGGCGAAGGTGTTCTGACAAAGCGCTATCTCAT[A/C]TCTTTCCTTGATGCTCGTC
323 AGTACCTAACCAAACCGACCC[A/G]GTGTCCGAAGTGCTTAGAGCTAAAAAC[C/T]CATTCGGTATTTGC[A/C]TGGTCCCGTTACCGAACCGGAC[C/T]CATTATTTTGGTTC
324 AGTACCTAACTTCTCAAGTCATCACCTCATCTCAACATTCC[C/G]CCTCTAGCTTGACCATGTGAAACAAGTCAAGCTTGGAAAGTCATGAGATCTTCCTCATTA
325 AGTACCTACA[C/G]CAAAACCATGAAATAAGGGGTCAAAAATGGCTCA[A/C]C[A/C]AGAAGGATAT[A/T]TCTGGTGAGATGAAACACGAATCAAACCTTAATAATCATGTCA
326 AGTACCTATCGATTTTTCACTTGAACCATATATAGG[A/G]GATTGATCTGTCCTTTGGCTTTGCCTGCTGCACCGTCGAAATGATGCGTACAGGTGATGCTCGCT
327 AGTACCTCTCCTTCTTCAACACATATCAAAGAATCAGACAAAATAATTAATCAAACCCAATACTCCGACAGGAGAC[C/T]CGATTTGAAACCTTTACAAAGGAAA
328 AGTACCTGAACGCAAGTCATGTAACATGGCTTTAGGAAATCATGTACTACCTTTG[C/T]GTTCTGAATCTATCTGACATCATGTCTAATGAATGACAGCTTACTT
329 AGTACCTTCTCCCTGCTGGATAAGTGGTTAC[C/G]ATTTTCCCATGTATTTAGATGGCTCACTTTATTGGTTCACTGAATGTGAAGAAACCAAGGTGTTATCTTT
330 AGTACCTGGTTAAACAAAAATGGAACCATATTTTAGACTTCATCAGAAAACATAAGGTTG[G/T]ACTAGTCATCAGTACAGTTTCTAGACAAATATTTTGGCTTC
331 AGTACCTTCCATCCAAGAAAAATGACACAAGAT[A/T]CATCTAAAACCCTCA[C/T]TAACTTGAGCCTTGTAAAGGACAAA[C/T]CTGTTTCATACCATACTCCACTCTTG
332 AGTACCTGAAGGGATTCTCGAAGATTCCCGTAAAA[A/G]TTAATGATTGCTT[C/T]GTGCCTACGGATTTTGTTGTGTTAAAATACAGACAAGAACCAAAAGACCCCC
333 AGTACCTAAAAACATCT[A/C]TCTTTTTTGTTTTGCTTAATCAGCTCGTGCTCGAATGTGACTTCGTTATCTCCCCCGAGAAGTTTCCTGGGGCTTCAGCTTAGA
334 AGTACCATTGAG[A/C]ATTTTGCTGACTTTGAGGTTGAGTTCAACCATAAGTACTTTCCTGCTGAGGCGTGGGATCGTTCCAAGTTCCTGGACTTGACTCAGGGA
335 AGTACCAACATTTT[G/T]CCAATCTATGAAGGTTGGGGGTTGGATGTGGATGATATTTATGCGCCAGTGAACTTCAGGAACGAGCATTGGATTGCTATTTGGATA
336 AGTACCTCCTAGATGGCCGATTTGGACGGTTT[A/G]GTGAGACTCTGGTTGAACCATGGATTTCGTGACCACAACACCACCACTACGTGATAAGAAGTTTGAGCA
337 AGTACCTTATGTTCATACAAGGAACTGGATATAATCTAGGGTTGAACATAAAAAGAAGAAGTTTCAAACAAAAAAA[N/-]GTTTCAGAAATTTTACCAAAAAAAA
338 AGTACCTTGAAAAATTTT[C/T]AGGAATAGAAAACTTGTGTATTATACTCCCTATAATTACAGCTTCGGGGATGGTGCATGTTCCAGACTAACAAAAAAATATGC
339 AGTACCAGGGGCGTTGTCAACTTTGTGGTACTCAGGGTCATAG[C/G]G[A/C]GCGCAGGT[A/G]TCCTCAACTTGGCAGTCATGGTTCCTCCTCAGGCAGTGTCTCCGTCA
340 AGTACCAGTAATAGTTTTGATCAATGCCTTCGCATCTACTTCGACCTTGGAGCCAAAAATAATAGAAGACTTCTAGAA[A/G]TTAACTCTTTGACCAGACGCATC
341 AGTACCCTAATCTTGAGTTGGATTCTTGACCAAAAAAATGAAAAAAAAAAAACATAGATT[A/C]GATTAACTCACAGCTCTTGAATCATTGTGAGGTTGGAGAAG
342 AGTACCCTTATTCGTATTTACCACCACTAAAGAGACATTTAAAAAAATATATTCTTCATTAAGCGGCAA[A/G]AAAAAAACTATTATACCATTGTTCTATATATA
343 AGTACCGAAGTATGATGGTA[C/T]GACCGATCTGAGAGCTCACCTTCAG[G/T]CTTT[C/T]CA[C/T]ATCACGATGGGAAGAGCGAGGCTGAAGGACGGCGAGAAAGACACCGG
344 AGTACCGCCACACGGACAGCGTCTAGCG[C/T]GATTCCGAAAAGGGGTTTTCTTGGTAAGGTCATTAAAAAAAAAGCGAGCAACCTATTGACTGAGTGAATTAAC
345 AGTACCTATATGGATCTAAATTGCTAGGACTCGAAGAACCTTGACCCGATAATACCCGACC[A/C]GGATGCCGAGGCCTACCTCCATCCATACTAAGCTATTTGA
346 AGTACCTTTCTC[A/C]AT[A/C]ACTTCCTTCTCCTTCCAAGCTTTCATCTTTCTCCTCATCATCTCCTTCTCCAACTCACTGCACTCATCAACCTCATTACTCTTCCT
347 AGTACCGAGTGACACTGATTCAGCATCTTTCCTTGCTTTGTTACGAAGATTGCTAAA[A/C]TGACAAACATCCAAGCTTCTGAGGCTGCATAGACTGGTATTTCC
348 AGTACCAAACAAACGAGAGTTCTGTGATTTTGCCACGG[C/T]TGAGGCCAGTTAGTGGCTGACAACTGTGGGCATTC[C/T]TGTAACTGATGTGAAGGGACACTCTGC
349 AGTACCAACTGAGTTCTCTATTC[C/T]TGTTCTTAAGATATATTAAGAAGAA[A/G]AAAAATGAAATAAAGTAAGAAGAAAC[A/G]GAAGCAATGAAGGTCAAACTAAAGA
350 AGTACCAAGAAATATCGGCTTTGTGGCGCTAA[C/T]GCTATACCCTTTCCCGTGGCTAACTTCTCGTGGTTTTGGCGCTGCTTGGCCTTTATTGTTCTGTTGCAT
351 AGTACCAATGTCGTTTCACCAAAGCTTGTTTGCGTTTCCGGAGCCGTAGTTGTCTGTGT[C/T]GCAGAAGACGTAACAGGAAACCTCTTCTCGTTGAAAACCACA
352 AGTACCACATTATGTTTACTTCTTTTTAATGATAC[A/G]TTTAAAGATTAAAAC[A/C]TTAACTAGATTAA[G/T]ATCC[A/G]C[A/G]CCTTGCGCGGGATGAACATTATTTATAAT
353 AGTACCAGAAGCAACAAGGAGAAAGACTTGCTGTT[A/C]TCAGACGATCGTGCTCAACGCACCATCCGTAGAGGTCAACGTTCCACATCGCTCGACGCAACAAAT
354 AGTACCAGCA[G/T]CACCATCTAAACAAAATGATCCAAACTGAAAATTTTATCTAGGAGTAAGTAAACTTACT[A/G]AACAAATTAAAAATCTATGTGAAAGTCCAAA
355 AGTACCAGCG[A/G]CTTCAATGTCTTGAATGATTCATAACCTGCACAATAAGGAA[C/T]GAGCAACGCCACCTCCA[C/T]TTATCAAGGATAAACATCGATGCTGGGATGC
356 AGTACCATTGCTCGTCGTCTGGGACTCAGTCTTGTCACTGAGCGCAACCTTTTGCAGGTTCTCGTCCAACAGTTG[C/T]GCATGTTGAATCCTGGTAAGCAAATC
357 AGTACCCA[G/T]ATTC[C/T]TGCAACATT[A/G]CATTCATCATCTCTTTTA[A/G]AGTT[C/T]GATTTTTATGTCCA[A/T]CA[A/G]CTCC[A/T]TTAGATTCATGTTA[A/G]ATGGTCAAGAAACATC
358 AGTACCCGAAC[A/G]AACATGCCTAGTTGTTCCTATGAATTAATGGGGGAAAATATGCAATTGTTACAGTTTTGTCATGTATTATATATTTTCGCTAATGTTAGA
359 AGTACCCTATTACGTCCCCGTCCTTGCGGGTTGAATCGTGGCTTCTTGCAGAAT[C/T]GACATCATGCAGTTGTCGATGCAAACATCTATCATCTCCGAAGGTGA
360 AGTACCCTCC[C/T]TGGAAAAACAGATTAAAATCCTAGGACTGAGCACTGTAATACAATAGAGAAGCCGTTCGCTGAGACTGTTCTAGGCGCAGAAGAGGAACAC
361 AGTACCGAATGCCCATGCCTACTGATAACCCAAGAAAATACTAAAAAGACATCGAACTATATGTAGAAAGGCCT[A/G][A/T]TTAAGGAAAGGTCTAAACAATGGGCC
362 AGTACCGGCGATCCAGACAACCATGTC[A/G]CCCAATACAAGCAACAAATTCTCACTGTAGCAATCCAAAGGGAGCTGAGGGAAGCAACCATGTGCAAGGGCTTC
363 AGTACCGGTCAATCCGCTTGCATTCAAGTTCCTATTGTTTGAGAAAAAAAACAAAAAGAAAGTA[C/T]CCATAATAGTTACAA[A/T]TTTTTTTTTAAAGCCATATTA
364 AGTACCGTAATTAAAACCAGAAGTATAAACATAAGGTGTGATTGTGGTGGTGCAAAAGCAAAACCAAAGACA[A/G]TTTGATGAGAGTGGGGTTTCTGAAAGATC
365 AGTACCGTTCAC[G/T]TTCCCTGCGTTTGAGGCGAATGAAGTTGATGCGTCGGTGACGCCTTACGATCC[A/G]AAGAAGAACTACTTGTCGCCTAGGCCCCAGTTTCT
366 AGTACC[A/G]TTTGACATGCATGCCGTGATTTGGGTATGCAACCAGGGGCGGATCTAGAAAATAATATAATCTGGGGCA[C/T]AATAAATATAAAAATATAAAATTTA
367 AGTACCGTTT[C/T]AAACAAAAATAGATTTTGTT[C/T]AAGTTGCATGCAAAGATATTTGTGTTATC[A/G]CATCTTGTGTT[A/C]GCC[C/T]TGGG[C/T]ATTC[G/T]GTTCTCGGTTCGGT
368 AGTACCTAACAAGTAACAATACAACAGATAGATA[A/G]GAATAACTCAAAATTCAGATCACAAGTTCAGCTTCTGTAAATGTGAGTCAAAGGGTTATCACAAACA
369 AGTACCTACAGTCACAAAAA[G/T]GGACTTCTTATCGAAGAAGCAATACCACAACTCCAATACTGGGATGCATGGAAGACACCAAGTCACCAAATACACCTCCGC
370 AGTACCTAGATTGT[A/C]CCGCCGATGACGTCAGCGGCTGTATCAGACATGGGGACA[G/T]GCATCTTC[A/G][A/G]GAGATGTTGCACAGTGTG[G/T]GATGTACAGTCGATGATG
371 AGTACCTAGGGCTCAAAAAACGCGTGCCATGTCCAGAGGTCAGACGAAGCTACCGCCTC[A/T]AACACAATTGTTGGTTTATCGGTTTCTAGTGAATACATTCAT
372 AGTACCTATATTATAAAAATTGAAATACTTTTTAGTGCCG[C/T]TTGTAAACATGAATAACAATATAAATGAAAATGGTTTGGAAACATG[G/T]ATATTAGTATTTTT
373 AGTACCTATATTGGATTCAAATTTCTAAGATCCGAAGAATCCAGACCCGACGAAACTCGATTTGAATCCA[A/G]CCTGAGCGACCCGGAAGTCCAGGATTACTCA
374 AGTACCTCGCAAGTACCTTAACATTTGCTTTAGAGCTGCTCCATGAGATTCCTTAACAT[A/T]TGCAACAGATACCGAAGACATCCAACGGTCCTTCTATACTCC
375 AGTACCTGCAAGGTAGCGGAGAACAC[A/G]TTTAGCTGCTTGCCAATGATCTTCGGTGGGTTGATGCATAAACTGCGAGAGCTTATTAACAGCATAAGCGATGTC
376 AGTACCCAAGTGAC[A/G]T[C/T]TACGACCGAATATGG[C/G]TTCCGTACTTTGAGCCG[C/G]AATGGAGGCAAATTTCCACAACT[A/C]TC[A/G]AA[C/G]TG[A/G]ACAACTCCAATTATTATT
377 AGTACCCA[C/T]GCGAATTTGTTCTGATGCTTCGGTGGTCC[C/T]TG[C/T]CGTGAGCCCATCTCTTACTTCTT[C/T]TTCTCTGTCAAAATCAGAGCT[C/T]CGAAGCGCGCGAGT
378 AGTACCTTGAAGGAGAAGAAAGAAA[N/-]ATCATAAAG[N/-]AAAAAAATGGGAATCCTTTTTGAAGAAACCTTAAGCTCTAACCCCACAATCCAAATTGCTACCGAT
379 AGTACCAAAAAAGTCCCATGGGTTTATCACACTATTGAA[C/G]AATCCTGCTTCTGATGCTGCTTCTGTGAACAGCTTCTTCAGGGAGGAAACAAGAGGCCCGCC
380 AGTACCAAAACGGACTCGTTTTTAAATTATGTATACTTTCTTTGCTTAA[C/T]TTTTTTGTTTGTCAACTGCTATATACCTAAACCGAATTTTGGTTGGTACAAA
381 AGTACCAAAAGGAGATAATCATAGCTGCAAACAAACAAACAAACACGATTGCT[C/T]AGATCTCCAAATCATATGGAGAAACAAACAATCCCTGTCATGTTAAAT
382 AGTACCAAACAGAA[A/G]G[C/G]TGACATTCTCACTAAATCGCTTGGAA[G/T]GATAAAGTTTTAGAAAATGCGGAACCTCATTGGAGTTC[A/G]AGATGTGTGTGAAGATAAA
383 AGTACCAAAGAAGCAAGACAAGCAATTTGGCTTCAAGACTTGCTCCGTGAAGTCACATGACTAGCT[A/G]TGAGAAAGTAGTCATCAGGATTGATAATTAATCTG
384 AGTACCAAATTGTCTCTTGATCTACAAAAACAATAAAC[A/C]CGTTACCTCACTATAGACAACGCTTAAAAAGTCACTATTGCTTTTCTTTTTTCCTTTTGATTC
385 AGTACCAAC[A/C]GGAAAAAA[G/T]CATGCATAACATTTTCTTGGGGTCACATTTCATGCAGACATCAAACAGGGAAAGACCGGTTTTGC[A/G]TCAGCGAACCAAACTCC
386 AGTACCAACT[A/G]ATGTAGCAGAAACTTTATGAGATAGAACTAGAGATCTGTTGATTCTAAGAATACCCGGAAAACTAGGATAATCACAAAGATCTTATTTAGT
387 AGTACCAACTGCACCAGTGATATCTATTAGTCG[A/G]CCCAAAGGGTGCCAAGGATCTATCCAGAATCTAACCGTTTGACCCTTATGAACCTCCATACGAATGAA
388 AGTACCAAGCAGGTATGTGAATAAGGAGTAGCCCATAATTTTGTAAACCGTATCACTTCAATGTAAATGATGAATGGATGGGT[A/G]TGGGTTTTTTCCTCCTTG
389 AGTACCAAGCTAATTAAGA[C/T]CCATGATTTAAAATAAGTGAAAGT[G/T]TTAAAAATATTATCTTTGTGTTTGGTAGGGCCATTAAAGC[A/T]CCAATTATTTGTCACT
390 AGTACCAAGCTCTCTACAAGAGGA[A/T]GACTAATGAGGTTGGGTCATTGATTCCATTCCCCCACTACTTATGTTGGAGAGTCTATTAACCGTAGCTTACTCGTT
391 AGTACCAATAACT[C/T]GGTAAACATGAAAATTTTCCTCATATTTAGTAAATTATATCATTTTCTGAAATAAAAGTGATTGTGACAAATAAACAGATTTGAAAGT
392 AGTACCAATCAATGGGAGTAAAGGCTGAA[C/T]CGTTT[C/T]TATGCGGAAGGTACAGGAAACGTCACGCCGGTGCGGAGGTGACGACCTCCAGAGATCGCAATCTAG
393 AGTACCAAT[C/T]CGAATAGGTGAACGTCGGATACGAAGATTGAA[A/G]AAT[C/T]GAGA[A/T]ATT[C/T]CT[C/G]AAGTCCAAGTTTTCTGG[A/G]GTAAGCGGAACCGTGTAGTTGTGAC
394 AGTACCAATTTCCATTCTAGTTTGATCAAACACACA[A/C]AAAAAAA[A/G]GGAAGACTCGTCGTGTCAGTTTTGTAAATGTGAATAATCCAATTTCATTGCATCAGA
395 AGTACCACAACTCCGTAGGTGGATCCTTCATATCACACGTA[C/G][C/G]CGACCAGTATGTGTCGGCCTCATCAGGATCCACAGAATG[C/T]GC[C/T]ACAAACTCAACCTTCG
396 AGTACCACATACACCAACCATCAGACGAGGAGTGAT[A/G]TTAGGAGTTTTCAAGGCTTCTAATCAAATGTTGTAGTATAAAAGATTGTCGAACCAATCCTAGGT
397 AGTACCACATTTTTGTTGAGATTGGATCGTTATCAAGCATTCTTGGATTCACGTTCTGCTCGTTT[A/C]AGTATACTACTTCGTGTATCATGAGATTGTCAGCTT
398 AGTACC[A/T]CCATTT[A/G]TTTTTTTATCTTGAAACAAAAGTTCCAGATTCTTGACAGGAAGCGGAGAT[A/G]CTT[C/G]TCTATTAAAATCTCTCCCATGCTTCTCCCCGAC
399 AGTACCACTCAATCGTCGTACCAACAGCAACCCG[A/G]CTATCTACAAAGGCTAGTAGCTGCAAAACCGGGCACAATAACTAAATTGTACACCGAAACAATATAT
400 AGTACCACTGGTAAAATAA[A/G]TATAGCATTACATATTTTACAACGGTGGGTTCTGCGATTAGTTAGAACATATGGAACTATTGGCTGAAGGAAATGAAAAAAT
401 AGTACCAGAAACAAACTCTGGTTGC[A/G]AC[A/T]TCTTCGAATCATGCAGA[A/G]ACTATTGCGCTTCAC[A/G]AAGCATGTCGAGAATGTGTGTGGCTTCGATCAATGAGTC
402 AGTACCAGAAAGTTTCA[A/T]TCTTTTCTAATACACCTATTTAATTTTTTCGAATATTTATTTCAAATTAAATTTAATTATATTTTCGACTAAACTAAGATGTGA
403 AGTACCAGAATG[A/G]ACATCAATGCGATAAGGGATTTCCAAGATGTGGTTCAGTCGTGTGACATGATGGACATTGCTCAGGTT[A/G]GTCCCTCTTTCACATGGACA
404 AGTACCAGATCCGACGGAAGGATTAAGAAATTTCTCCAGGGAATTCAAATTTTCGGAAGCAATTAAT[C/T]ACACAGAGAAGGTATCTGAGATAGAGAGAGAGAG
405 AGTACCATAAATTCTCCATGCCTTGCTCATCCTCGAA[G/T]GCGCTTGGCTTTACCTTTTG[A/C][C/T]CATTCAAATAAACAACTTCATGCATCATTAGTTCACCGGCTT
406 AGTACCATAGGATTTATTGTAGAGATGATAG[G/T]TGTTTA[C/T]GTATGGTTAAAAGGTAGGTT[A/C]CTGAGGGCTGGATGGATATTTGGCCAAGAGTTGATAGATAGC
407 AGTACCATCCT[A/G]GATCTTTAATACTATTGATCCAAAACTCAGATCTAGCATCACACATCGTGAGATAGCTAAAGAGTTG[C/T]GGGATAGCATCAAGGCGCGGTT
408 AGTACCATCGTCCA[G/T]GAAGGTTGGATCTGAGACCTTATGGAGGTTTCTCAACGAAGACTTGAAACGCGCTGCATAAGAAGGAACCCTAGCCGCCGGAATCGA
409 AGTACCATCTCAGTCTCTGTCTAAAGACTCT[A/T]CTTAAGTTGTTTGTTGTTGTTTATGTAAAAGCCGTGGGTAACTAAAGTATGTCATACTTTCCATCTTTTG
410 AGTACCATGAAAATGGTAAACATGAAATTTTTGGTTATGTGCCTACGCT[C/T]CCACCCCTACTTTATATAGCAGATCCATCAAATTATGTTCGGACAAAAACGC
411 AGTACCAT[A/G]AAAGTGGTAAACATAAAATTTTCCC[A/T]TTTATATTC[C/T]CTCTATTTCTTAAAAAT[A/G]TCATTTTACCATTTTTTCTTGTTTCAAAAAGTGTCATTT
412 AGTACCATGA[A/G]TTTT[A/G]TCCATTCTAATAGTAAGTATCATACATATTCTTAAGTTGTTTTTAAAACTGCTGTTTGGACATTGTATATGCAGGATTATATTTCG
413 AGTACCATGTAAGTGGTAAACATGTAATTTCCCAATAAGCTAACTCTATAAATAATC[G/T]AATGTCCACATATCATTTACTATATAAACTAAATCTTTGAAAGA
414 AGTACCATTAACTTGGAATGATCGTGTGTCTTCAGGTCC[C/T]TTCTGCTTCCACAAAGTTTATGGGATAGCTAGATTATGTA[A/G]TTAATCATTGTACAAGCCTTA
415 AGTACCATTATTCATGTTACCATCACTAAAGAAACATTTTTAAAAATACTTT[C/T]TTCATTAAGTGGTAAAAAATTCTTATACATTTTCTATATATATATAATA
416 AGTACCATTCAAATTTCAAATCTATAATCAAGTTAATTCATTATATCGTGAATATATGTTGCA[C/T]AGTTTTCTTTT[A/T]ACTTATTATATGTGAAATAAGTGGTG
417 AGTACCATTCCAACACAAACTCTTCCTCAATGATGTCTTGATCGTAAAATGCTTTAAGAAACCAGAGCCAA[C/T]TCTTAAACCGCTTCTTCGTTTCCTTTCTTT
418 AGTACCATTTAAAAG[C/T]ATCTAATGAACCTTTTCATTTTTTCTGTT[G/T]GTTTTATT[C/T]TATTGCAGAAGAAGCTAAGTATTCCTCAGACGATTTCGCGGAGCGTG
419 AGTACCATTTAGTCCTATGAAAAGCTTTAAGCTTTCTC[A/T]CTGATTAGAGGTTAATTCAAAAGTGTAATCTCTCTGTTCCAGGTAGAAGTTTTTGGATCATAC
420 AGTACCC[A/G]AACG[C/T]C[C/T]ACTCCTAAG[A/G]ATGCCGTAAAAAAACTGTTTCCTTTATTATTTTTTTAACGCCGAACGCTGCGGTTGCGTCAAAAAAGAACAGGGGTG
421 AGTACCC[A/C]A[A/G]G[A/G]AACACCTTATCACACGCACTTTTAATGG[A/C]C[G/T]TGTGCCGGTCGGAGACTATCACCAGAGG[A/C]T[A/T][C/G]TCAT[C/G]AGATA[C/T]A[C/G]AACTAGCCAATTTT
422 AGTACCCAAGT[G/T]CCTTAACGCAAGTCTCTTTGTC[A/G]TCGCAATGCAACCT[C/G]TGAGCGCTTGCCACATAAAATGTTTC[A/T]TCTTCCCTAGGGTCCGCACAATCCA
423 AGTACCCAATCAGCCTGAAACAGTTCTCTGATGTATGCCCTTTCTTTCCGCAGTTAGAG[A/C]AAACTCTGTTTTCGT[A/T]TGGTCCT[C/T]TGGTTTCAGTAGAAGAAC
424 AGTACCCAATTGACAGCCCTATATAGACACGACCACTGAGCAGAAACTAATCGGTTCTGCTTTTAGATTCATTTACTAATAAT[C/T]TGCTTCAGTTAAACTTGT
425 AGTACCCACAT[C/T]GGCTCCAACGGAAGACAAGAGGCGCCGAGCCAAATCTAGGCTGACAGGGCCTCGTAAGTCTGAAGAATCTCTGCCTACCACTGGTGCTTC
426 AGTACCCAGAATG[C/G]TATAACGAGTAACAAAGTCAAAACAATAATAATCAATGAAGTGGACGTGGAGGAAGGTTTAGTGGAAACAGGGGCCATGGACGTGGGC
427 AGTACCCATAGCTGGTGGATCGATTTGGTGAAAGAACACAAG[G/T][A/G]AAAA[A/G]ATAAAATAAAAACTGGAACCAAGAGC[C/T]GAGCTCTGATACTGATTGATAGCTTT
428 AGTACCCATATTCT[G/T]CATTGTAAGGACGTACTT[C/T]AGGAAGTCTG[A/G]TT[A/G]CGGTGCTACT[A/G]CTCGGTTTGCTTCCGGACTTGGGGTGACTTTGTTGGTTAAGAC
429 AGTACCCATCACAGGTGGTTTTTTTTTTG[A/T]GAAAAAGAGAAAAAGAGAGAGACGGCATGTGAGATGGGCCAGACCCTCTGATCCGACTGGCATGAATGGCCT
430 AGTACCCATTC[C/G]GGTTTGAACCAAAGTCT[A/T]TTCGGG[G/T]TTTTAGGATTAAAGATTTCAGTAAATTTATAAATTTCAGTTTGGATTCGTTTTAGATCTTTTCGG
431 AGTACCCCGAAAACTCGTCTT[A/G]A[C/G]GTATTTGTTCGAGTCTGAATCAAATTCAGACATAATCTTTGATATATAAAATATTATTCTACGAAATCTGTTCGGATA
432 AGTACCCCGAAACGGGTTCGTCGTATTGTTGTTCTCCATCGCTCC[C/T]GATTTCAGCCTGATTTGCCAATCGAAGAAGAAGAGGATGAGTAAAGCATGGACGGG
433 AGTACCCCGGTTCCCCGCTACGAAGTACTCT[G/T]GGTCCAGTCCCATTCCCCCGGGAAAAGGAAAGCTTCGATAAGGAGAACCTTACATATTTCCGACTATGGA
434 AGTACCCGAACGCCTAGGCCTACTCGGAGAAATGTTAAAGTTTCGAAAGACTGATTAATCATGGACATGCAAATGATTAA[A/T]GTTAACAAAAATGGTAACTAT
435 AGTACCCGACTCGAACAGAGACATGCGGGTCCAAAAAAAGAAGCCAATATGTAGTTTACTCGATTTC[A/G]G[A/T]CCCGAACATGTATTTTCGTGTTGGTTTTGGTT
436 AGTACCCGATC[A/G]GGTCTCGAGCATGAC[C/T]CAGACTCGAACCAAAACCGATCCAGACTCAAACCG[A/G]GACCC[A/G]CGGGTCCAAAAAATACCCAATAGGTGTTTAAC
437 AGTACCCTC[A/G]CCCTCAGCTCAGTGTCATC[C/G]TCAAGGGTTTTCATGGACTA[C/T]GATATCCAACCAACCATCGATTATTTCAACTGGTTAGTGTTTGTGTATGCA
438 AGTACCCT[C/T]CCTCCTATGTCGCCC[C/T]GAACATGACCTTCAATCAAGTAAGTCTGATGA[A/C]TACTAAAATCGATATGTTTGAGTTTTGATCTATCCGCATTTATG
439 AGTACCCTCGAGCACAATACCAAAAGTAAACCAGATTAAACACACCCAAAACCGCGATCAGATA[A/G]TAGAAATAATCCAATTTTCCGGCGTTGAGATTCTTGT
440 AGTACCCTGCGAGTAGATCTGAGGCGGCTCAATCTAACGG[A/T]TAC[A/T]TGCCCACAAGAACTCTGCCTCCTACTGATCTTAACCCAAACCTTATGTACCAGCAGC
441 AGTACCCTTAACTTTATTATTTAACA[A/G]GACCCGTGGTTCATGACATGTGAAAAACAATGCGATTGTACTCCTTTTATCTGACT[C/T]TCTGTCTCTATAATATAA
442 AGTACCCTTTCATGTTGGTTCAACTTGAAATGAGTGGTGGTTGATAGATTAGAAAAGGACTTGATGATCCTCAATGTTCAAAAAATC[A/G]CTAGGCGGTGGTTA
443 AGTACCGAAACAAGAGATGTTGTCTTCTTCGATCCGGTCAAGGAAGAGAGGCTTA[C/T]CATCACTGACAAAACCTTTCCCCAAGAGCTCGTCCACTCGAGGCAG
444 AGTACCGAATATGACCTCTC[A/T]ATCAAAAGGAAAACCTCCGGGTCCTTACG[C/T]GACCCCCGTGTTACGAAAACAATCTCTAGACTCCAAGAGTCCATATTCTAA
445 AGTACCGACACAGTCAAACAATCAACA[A/G][C/T]AAGTCTACTAATGCGGGTGTA[C/T]AATCGCCACCAATACCTA[A/C]TACTACC[C/T]CTACATCAGACCTTATAGCTTGAC
446 AGTACCGATACGATCCCAGGATCCAAGGGAAACCCCTAG[A/G]TTCTCACACGACCTCAGGGTCCAATTAC[G/T]ATCTCAAGAACCTCTGAGTTCCCATATGACCTC
447 AGTACCGATAGTGG[C/T]CTCGCCTAGGATGGCAGAATACGGTCCCTTAAAACTAATATTCCGGGTTCTGAGAAAGAACTCCTGGTGTAGCCATGAGTAGAGACA
448 AGTACC[A/G]ATTTTCAGAATCAGAAGCCTAGAAATCAGAGTGGATACAAAAACTT[A/C]TATGTGAATAGATAGAGGA[A/C]TAACTTCAACCAAAGTTCACAGTACCAG
449 AGTACCGCCACCGGCGTCGA[A/G]GAAGATGAAAGAGTGCGGTTGTCTCGAAAATGGGGTTGAGAGCTTTT[A/T]C[A/G]AAACTACGGCTAACTTATCTTTTTTTTTCTT
450 AGTACCGCCGAGCAACTCATCCTGGGTTCTGATATTACAAGTGGTTTAAAGATAGGGTCTATGTCAACTAACAAGACCAC[A/C]GCAAAAACACACACACACACA
451 AGTACCGCTCCGGTTAACATACAATTCGATTAAACCA[A/G]ATGGTTCGGTATCATAGATTAAGGTAACGATTTGGAGAGACGACGTTCGAAGTTCGAACAGAAA
452 AGTACCGCTTCTTCAAATGATAGTGACTTGCGAGCTTTTGAGGAAGAAGAA[A/C]TACCTTCGGTTCCAATCCCCTTAACACCACGTGGCCCATGAGACCCCTTA
453 AGTACCGG[A/G]AAGATAT[A/C]TGCGTTTGTTGGTGTCG[C/T]TGATAGT[A/G]ACCAAGCTTGTAAAGTTGGCGGGCATTCGAAGATAACATGA[A/G]TAACATATTCTTCTGGT
454 AGTACCGGAC[G/T][G/T]TTAGATGCCATAGGACGCATTTGGCTGTCCAAGATCTTTTCCATCGCTATAAGAGGACCAACCTATAAATGGAAAATAATTCTAGGTCAC
455 AGTACCGGAGCTCGTTGTCCACAATATATTGCTTAACC[C/T]CCAGATTCTGCTCGGGACATAGACAAGCCCTTACAGCCGATGGAAGTTTGAAAAAATGCCACT
456 AGTACCGGCGAGCTTGATTGATCCGAG[A/G]GAGTAAGTAGTTTCTCCTGCGAATCCGATTAGTGGGGTTCGTTCTTGTTTAAGGAGGGCTTTGGTGAATCCCAT
457 AGTACCGGGGAGGGAGATAGCGGTATCTGAGGGTGTTGTTGTTGTCTC[A/G]GAGGAGCAATATACTCTTCAAGGACCACAGACTCTGCTTCAGTTACTTGATTG
458 AGTACCGGTAATGGCTTAGTCTTTCATCAACTTGAGGGCTGAGCTTCTAATATTCTTTATTTCATGCTCTGGC[C/G]TTTAATTGCTCAACTATGTCTTGTTACT
459 AGTACCGGTGTGCTTGCACCAACCC[C/T]C[A/G]AGATGCTGT[A/C]TGGAAAGGGTAAGGAGAAAGAGCCTGCTGGGGCAAGCGTGGTCAGCCTGACAACGCTTTGGGCA
460 AGTACCGGTTCATGTCGGACAAACTTGGTCTACAGGGACAATGGTTGTAT[A/C]GGTGGGAGGTGTGAGATTGGTGTTTGTAGTTGTTGGTGTGGTGGTGTTGGT
461 AGTACCGTATGATGCGTTTCAGAGCGTGTAGATGAGG[G/T]ATG[C/T]GCGGGTC[A/G]TGCATATAGAGACAGATTTGATGAACCGCATAAGCTATGTCTGGCCGGGTAA
462 AGTACCGTCAACGAGCTCGTAGGAATCCTTTTCTCCATGAGTGAATTCTGCCATTGCAACTGAACTATCTC[C/G]GCCGCTGCCAGAACATGTTCGAACCACGCC
463 AGTACCGTCGATTCGAAGTCAAGCCGTAAATTTCTCGCACCGTT[A/G]AACTACCCGGCGGTTATCGTCGGGACGCTAGCTCTTCCTTCCGAAACCCTAAAATGT
464 AGTACCGTGTCCAGATGACCGTCTCCTTAGCATCTGACT[C/T]TGCTGAGTTTGTAGCTTTCGACTCTGATATAAGTAAGCTGACTAATATCAGAGCTGCAGAGA
465 AGTACCTAAACCAGACTTAGGACTTAATGTCAGAACCTGCAAACAAAGC[A/C]ATCAACAACCACCACCACAACAATAATAAGA[C/T]AGTTGTGGGAACCGAAATTC
466 AGTACCTAAGCCAGACTTAGGACTTAATGTCA[C/G]AACCTGCAAGCAAACAATCAG[C/T]AACCACAATCACAATAATAAGTCTATGAGTAACTACGACTCGATTAA
467 AGTACCTACAA[C/T]TTTTGGGTCGGGTTCGGATCGATTCAGATCTACAATTAAAATAACTGTAAAATAATTGTAATTTTCGGGTATATTTCAGGTTTGGGTCGG
468 AGTACCTACATATCATCA[C/T]ACCAATACAAATATGTTTAACCAATGTTTAAACAAATAGAAATATGTGTGTGTGTGTTTAATTTGGAAATCTTGTGTTAAATT
469 AGTACCTACTGGTATCCATATACTCTACAATAGTGTTTTTTCTTTCTCTTTTTCTTTAGTTGTACTGG[G/T]GTATATTT[A/G]CAATACTTGTTTTTGCTTCTATGT
470 AGTACCTAGCACATATACTTAGATCTGGTC[A/G]ACTAGCCGTCAGATAAAGTAGGCTTCCGATCATCCCTCTATACAGCTTTGTGTCCACTGGTTCACCCTCCT
471 AGTACCTA[A/G]CCAAAAAAAACAAACTCAATATAAACATATAGCACTTGAACTTAGCATATATATATAGTCTGTTATGTCTAACACCAACATGACCAGTCCTGA
472 AGTACCTAGTGAAAA[C/G]TAATTAATACCTAGATAGTAACATAGAACATTGATTAATAAAAA[C/T]AAATTATACCAGTTATAGAAGATGAGAATAAAGATAGGAGA
473 AGTACCTATCACCATACAAAACCATCGCAAGGCCTCATGTGTTAAGAT[C/T]GTGCTTCCAAGAGAAAGAAAGATAAGAGAGAAAAAAGCGTTTGAAAAAATACT
474 AGTACCTATCCTATTCCTGATTTTCTCCAGTAGAG[A/G]AAGATAATCTTGTTTCCTCATGGCTTGAGTCATTAGAGGCAACCCCAAATATCTCACTGGAAGCTC
475 AGTACCTATTCGAGTTCAGTTCGGATCTATTTGAG[A/T]TTC[A/G]GGTTTTTGAAGTCAAAGATTTCAGTCTCATTCGGGTATTTCTAAATTTCGTTATGAAAAAAT
476 AGTACCTCACTTGTGGCAGAGATCTTCCATTACGAAGAAGGAAGCACTTCCCATAGAGCCATCAGTGGATAATGAAGATGCCATCA[C/T]TCTACTTGTTAGAAT
477 AGTACCTCAGGTCCACCAGAACCAATTAGCTCGAATGTTTCAAGATCCCAGAACTTTACAGTCCT[A/G]TCAGCTGAACCTGTTACCACAGGCAAAAACAGGATA
478 AGTACCTCTAGTGTGATCTTGAAGGTAGCCTGTCAC[A/C]AAATTTGTC[A/C]ATATAGGTAGATAAAGACATAAGAAAAAACAATATGCCACTATTGATATCCTCAT
479 AGTACCTCTGCATCTAGTTCTAGA[G/T]CAAGAAGATTGA[C/G]ATACAACGGAAGGGGTACTTTAGTTTACACTTGGATTTGTAGTGCTACATTAGCAAATATGTTG
480 AGTACCTCTTAGCATAGAAACAACAGGCTCTGGAGTTTATAAAAATAAAGCAAA[C/T]TCTCCTTTAACTTT[A/G]AAATCAGAACTTACCTGGCTGGTTTCATCATG
481 AGTACCTCTTGCTCCTCGTACCTCTT[A/G]GTCCTCGTACCTCTGGTATGTTCGTAACCTTTGGCAACATGTACCCTCTGGTTACTTACACCCTTTGGCAACTCA
482 AGTACCTGAAAATGTTTGCTGGAATACGGAGATAGTACATTTGTGTGTCATGAAGATGGGTTATGT[A/T]GGAGTCTGTG[C/T]TTAATGATGTGTGTGAGATTGGAA
483 AGTACC[C/T]GAAATAGATTTATAAA[C/T]CT[A/C]TATATTAATTATTTTTTAGATTTAATGTATATTAAAAAA[C/T]ATCCAAAAT[A/G]TATTTGATACTTTAACTTATCCAAA
484 AGTACCTGAACAGAGTTGAGTCTGATCG[C/T]TTGTACCACCGAGGGTCTTCCTGGTTTTCAAAGTCTCTGATCGTTTGCTCGATTTCTTACTGCTTCCAAAACA
485 AGTACCTGACAAGCGCCATAAGTCCTTCCAGAAGTGACTTAGAAAAATCAGATCGCGATCACTGAC[A/T]ATCGTACGAGGCATA[C/T]CGTGTAGCTTGACAATATT
486 AGTACCTGAGGTCTCAACGTTGAAATGGTTTTGTTCTGGACCGACATGTCCCAGTCGATCCAAGATGTAAAAGATGTGGAGAATCT[G/T]AATCTATTATTCATC
487 AGTACCTGAGTTTTAATAATATAAATATATAAATGTAAGTC[C/T]TACAC[C/T]GAAGTATAGCTATAGAGGTACACCTGGATTAAT[A/T]AGTTA[C/T]TAGAGTTTGATCTG
488 AGTACCTGAT[C/T]AGGTTTC[A/G]GGTACGGAACCGACCCGATACCCAT[A/G]GGTATTAGAATCAATGA[C/T]CCATCGGGT[A/T]ATATGGCCATATCTGAAACCGAACCATTT
489 AGTACCTGCTTGTTTTCCTCCTCGCAAACTAAGACGGCGCTCACGGCGTGTTCGGAGAC[C/T]GCCA[G/T]ATATAGCAGCAGGATTTAACCGAGTAGTGGTTTGGAC
490 AGTACCTGTACATAGGTAGCTATACTTAAGAATATATACTATACTATTCATTTCACC[A/G]AATATAGTATAGACGGCGAGTTCATCTTCTTCAATTCTTATTTT
491 AGTACCTTAAATAAATGA[A/G]AAAG[C/T]ATCAGA[A/G]CACAACATGAATGGAT[A/C]AGAATGTTCTGAAACTCAAACCAAGCAAAAGAATGTGGTTTTTTTACCGCCTGG
492 AGTACCTTACTTCTGTTATCGATCCGACTTTAAG[A/C]AGTTTTTTT[G/T]ACTTCGTCGTT[A/G]ACCGCAGT[A/T]GTGCGTTCGGGTCCCAACTTTCGTCTTTTCTATTTG
493 AGTACCTTAGA[A/C]AATATTAATGTCCTCGACCGGTCTCATGTTTTTAATGACATTTTAGAAGGTCGAGCTCCCAGGGTAAAGTATGTGGTCAACGACACACGT
494 AGTACCTTCAAATCCAGCCGTCTTCCCAACAAGTTCCCTCTTTACAAATAT[A/G]GATCATCTTTTTTGGCGAATTCACCCGCAGATGGAGGATCATCAGTTTGC
495 AGTACCTTCAAATTTAAAGAAATTATA[A/G]AGA[G/T]GTTTTAGAGTTTTAGAGCGAGATAAATAATTATATTTTT[A/G]GTTCCAGTCATCTGAGAGAAAGAGCGAGAG
496 AGTACCTTCCTCTTCTTGTCTTAACCTTC[A/G]TGTGTGTTAAAAGTATTATAGTTAG[C/T]ACTGGGCAAAAAA[G/T]CCGGATCCG[A/G]AAAAC[C/T]GAACCCAACCCGATCC
497 AGTACCTTCGTACATCTTGATACTCGGGAAAGAGAACTTGCGTGGCATCT[A/C]TACCGAAGCAATCTCTTCTACGAAAGGTGTATCGGAGTAGGATCTAGGATC
498 AGTACCTTCTAGA[G/T]AAATATGGTGATTTTGGAGCCTTTTGAGTGCAGAGCTGCACAGACGTGTCAGATGTCTAGCTATGGATGGAGACCTTCCGTCTGTTAG
499 AGTACCTTCTTCCCTGTCAGTTCCTCATAGCCCTGAGGAAGCTTCATATAGATTTCCTC[A/T]TCAAGATCACCGTTGAGGAAAGCATTGCTCACATCTAACTGC
500 AGTACCTTCTT[G/T]AGCTTCTGGAGGATTCCGGCAACTGAACTACGCAGAGACACCGCATCGTCACGTAGCCGCAGGACATCGCGTGTTGCGCGAGGGACGCGA
501 AGTACCTTGTACATTTCCTTTGCGGCATAATACATATGTTAAGTCCGGAACATCATGGC[C/T]TAATGGTAAGGACGGGCTCCTTCCT[G/T]CACCCAGGTTGTGAGT
502 AGTACCTTTCTTCGAAGTCTTTTTCTTACTC[A/G]ACATTTTGTAAATTTCAAAGAACTCCTTATGAAAATAAGCAAGTGAAAAGTTATGAAGAAGTTACCTCCC
503 AGTACCTTTGGTATGTATTCTCGGACATG[C/T]AACAGGTTCA[G/T][C/T]A[G/T]GTAAATCTTGAATTAACGGATCTGCCTCAGCAGGCTGTT[C/T]CGTTTCGTTTTCAGCAAC
504 AGTACCTTTTGATCGATCTTCTGTTGCAAATAATGATACCATTTTTGGATTGTGTTGAGAGAGAATTTGC[A/G]CATTGTATTTTTTGGATTTTAGTTTCTGATT
505 AGTACCAATCTCAAGCTAC[C/T]CATACTGTCATTGGAGGGATGATGAAGGGTAAATTTGCTGGAAGAGGCGGAGGTCCCCGACCAAATGATATTCGTGAAGCCA
506 AGTACCACTTTCTTCGGTGAAGCCAACAGCACGTGCCTCCTC[A/G]AACGATTTAGAGCCCTTTCTAAGCCCAATCTACATTTTCATGGAATAAAAGAAAAAAGA
507 AGTACCAGCC[A/G]GCCTCGGTTTGTAGCGTCGTCGACCGATGTTCG[A/T]TG[A/G]TGAATGTCGGTC[A/G]AT[A/T]TGTT[A/G]TTG[C/T][G/T]TCTGTCGATCGAT[A/G]GCGATGCTTCTGGT
508 AGTACCATCGACCA[A/G]ACTCCTTCTTTATACCTCCTCAACAAAGCTCTGACGTCATCCGCCACTTCATCACTATACCCCAC[C/T]GCCCCAAACCCTCCGTTCCTC
509 AGTACCATGAAAGTGATAAA[A/C]ATGAAATTTTCCCTTATATTAAAGTAAAAAAAAAGTTGTTTAGAAACTTAAAATGAGAAACTAAGCGTTTGAGTTCCTCTT
510 AGTACCATGATTGCTGGTGCATGGAAGCCTACGATCTGCTC[G/T]GGACTCATCGGAAGAAGAGCTTGTCCGATGCAAAAGTTCTACTAGCATAGCGTGGCTCAC
511 AGTACCATTTCACGAAAA[C/T]AA[A/G]CAA[A/T]GTAATGAACTCAGTCATCACCAAATTCACATTATTC[A/G]TTTTAAGACTTCAATCATCCTAGAACAACTCTAGGACCT
512 AGTACCCATTTTGCGCTAAGAGCAGCTACGGAGTTAGAGCTGCGAGATCAAGCT[A/G]AAGCTATGAAGAAAGTTCCTTATCAAAGTGCAGTGGGAAGCTTAATG
513 AGTACCCGAAC[A/G]CCCACCCCTACCAGCATCATTA[A/G]TGGTTCAATTTCT[C/T]AGTGGAGTA[C/T]CCGAT[A/G]AGTTTAATATTAATATAGTTTTATCGTGTAATTAAAA
514 AGTACCG[A/G]CTATGGGGAGTTGACAAGC[A/T]AGGTCAGTTAGACAGGG[A/G]GTATGGTCTGAGGGCGCAGGTGGGAGAAAGGTTGAAGTTGCGTTCGGGAAGGCAGT
515 AGTACCGCAAAGGGAGCAACCCCAAGGGCAGGTAAAATTATGCTTTGGAAAATAAGGTTGTTTATTTTTATTAATA[G/T]GAGTCTTTTAGTAAAAGATTGGGGT
516 AGTACCGTAGCTTCTGTTTC[A/G]ACTGCTGGTATTACTGGTGCTTCAACCGTTGTTTCACTGCTCCCCTTGGATTCAAGACTGTCATCACCACTCCCCTTGGAC
517 AGTACCTAAAGAGAGCCACTAGTTTGAGGTCAAATCAAGGATACAAAAGATATTCTGAAACGATTAAATGAGTTGC[A/G]TACCTTCATCAAGCCCTAATGCATA
518 AGTACCTACAACATTAGCAGATGCAACTTTATTTTCACACTATG[A/C]ATACGTATCAGTTGAGCAGCCAGGTGAATCATCTAATCAAAAGAAACAAAGTAATAG
519 AGTACCTGCA[A/C]GGAGG[C/T]GTTGCCAAAGCAGATTACAAAGAGAAATCGAG[A/G]GAAATGAGGTAAATATATCAAATGGAAG[A/C]GAATTATAAATATTGGGTAAGGT
520 AGTACCTTTCTCCAGCTGTACCATGGTCCTTTAAAAAATCCTTCAAT[A/G]ATTTTCCTTACACGTGTTGATATTTCAGTGTTGTTCTTGAACCTGTACAGATAC
521 AGTACCACCCTCTTTTCGGTTATACCACCACCCTCAACTCACACAAACTCATCTCTTTTAAAACAACTAACAATCCGCGGAAAGCG[C/G]GGACACCCTGTATAT
522 AGTACCATGGCATCAATGACGTGAACACTCAAGAAACTATGTTACAGTGTAACTTAACGAAAAAAAAAACTATGTTACAG[C/T]GTGTGTGTGGTTAATTATAAG
523 AGTACCATTCTTCCATTCACCAGTGTAATGACA[C/T]CCATCACTCCATTGATACC[G/T]TCCATGACCTTCTTGCAGACCTCTCCTCCATTCACCATCATAGGCATC
524 AGTACCCCATATCA[G/T]TCAACTTGCAATCCCTTACCACCTCCTGAAAGTCTCGCATACCCATTGGTAATCTTGGTGAACTCTCAAAAGCAGAATGCCTACTTC
525 AGTACCCGACCAAAGACCTTATCCAATCGGGTATTTT[C/T]CTATATCCAAATCCGATC[C/T]GAAACCCGACTTTTCGGGTAATTACC[A/G]GTTTGAATCTGGAAAACA
526 AGTACCGAAGAG[G/T]G[A/G]AGATGTTGC[A/T]ATTTTAAAAGAAAGCATTGCA[C/G]TGAAGCTTTGTAATTTGGAAAAGATTTTCCCTCCTTCATTTTTTGATGTTATGGA
527 AGTACCTGTTCTCAGCTTCAGGTGGATGCTAAGATTTTG[C/T]AGATCT[C/T]GGTATCGTTCTTCTTCTTCTTACGGTGATCTCCGGTAGGCATGCAGAAACTTTTC
528 AGTACCAAGGCAGCCCAAGGTTTGGGAGGCCTAGCAATACAAAT[A/G]GAATTCCAAACCAACTTGGAAAAAAATGGTTTATTCTTTGATTTGCCGACGGACCAG
529 AGTACC[A/G]GT[G/T]GTT[A/C]TTTACTTGTCTGAAAGGCTGGTTCGTGCGCTCAGGTCAAGAATTGAG[A/G]CTGTTAAGATACTAAAGGTGGAAT[G/T]TATAAACTTTTGTCT
530 AGTACCCCTCAATTGCTTCACTATCGGATTTGATCAAGTTACACAAATA[C/T]AACAATGGTGAACTTGCGTACAATCGAGATAAAGAATGAAAGAGTTTAGCGA
531 AGTACCTATTATTTGAGGGTACATGGTACAACTAGAAA[C/T]GGTGACGTTATCTTGGCACCTCACAATAGAATTCGTCGAGTTATCCACGGACGGCTTCACGTT
532 AGTACCTTACTTTGGTTATGACTACTGATATTCTTTATCAACCTGATGCAGGGATCTTACAGAACA[A/T]GGA[A/G]TGGAAGCCTAAATCGATTCAAAAACCTGTTG
533 AGTACCCAACCACATCTCCGTTGATTAACTTAGCGAGCACTTCATCTCATGAAACTTAAC[A/G]AGCTACTCC[A/G]CACCGAACATATCCTCGTCCTCTGAGTCCTT
534 AGTACCCC[A/G]AAC[A/C]CGC[A/T]CACGA[A/G]GACAAAGGTTGCTTGGGAAGAT[A/G]TATGCAAGCCCAAGGAAGAGGGAGG[A/C]TTGGGTATCCGACG[A/C][C/T]TACGAGATACGTCT
535 AGTACCTTGGACAAGAGGTAAGCGTTTATATCACGTGCACTTGC[A/G]TTTGTAGGTGCCAATATCGCTCGCTCTGTTAAGTAACAACGATTCAAATAGTTCTTG
536 AGTACCAACAGTTCCTCCACCGATCATTGAGGAGTTCATTCCTCCATCACGACAAGCACAAAGTCAAGCTCATGTGCCTC[A/C]TATGCCTGCTACTTCGATCTT
537 AGTACCACAAAGATCCTACACAAAAATCGCCTAACAGTTGGGCACTCGAGGGAGGGGATTAATCTTT[A/T]GGCCGAAGGGCATAACCTTATAGCAGTAGATCCC
538 AGTACCATATCGTGATCACATTCCTAGTACAAAAAAAAAACAAGTTAAATGTCAAG[C/T]ACCATGACAGAGAGAAGGAAGTTTTATAAGTTCAATTTAAAGAAA
539 AGTACCATTTAGGCACTGGGTT[C/T]TCACTGTTTTCAGTAACTTTGTATTCACAGATATGCAATGAGAGTCGCCAGAACGCACTTGCGGAGATTCTGGAAGTGT
540 AGTACCGTGTGACAAGAGAACCACAC[A/T]CTTGCACATTATTTATGACAAAGGGAAAAAAACACTATGTGAGATCGGCTTCCCCCTTTTATTATCCACCCTAAA
541 AGTACCTATGAAGAACATTCTAGGGCTCAGTGTTGGTTTGGAGATCTTATGTTCTTGGAAGAT[G/T]AATTCTCACTCAAGGAAAGGAAGTATCTGTCTGCCTTC
542 AGTACCAAAACTATAAGGGACTAGTGTTATAATTTAGAACCGATCGGGGGAGAGAAGAGTTTC[A/C]CATCTGAAGGGGGTTGAAGATAAATCGCAAGGGAGGTG
543 AGTACCAAGTATTTGATTATGTTTGCTTTGATGATATTGCATTGACTCTTGAATTGTACATACATATTGTGGGAACC[A/G]AAATTCGCACTGTCGATTTCTGTT
544 AGTACCAATTCCAGATGATAGGTTCAGGTTCCACGGCTATGAGGAGTTTAAGGCCAACTGTGACTCTA[A/G]GGGTGACCTTTATGGT[A/T]AGTCTGTTGGATTACT
545 AGTACCACATGTTGTCCTCACCATTA[G/T]ATTCGTACTTGCTCGGCATCACCTTCTCTTTGTTTAGATATACCACTTCATTCAACATAAGCTCGTCTGCATCTT
546 AGTACCACTAGAGCCCCACGTGTTCATCTGAAAGCAGACAGTCCTACCACAGAAGAAGACTTCACATTAAAAAT[G/T]TACAAAGACAGAGTCAACACTCTTCTT
547 AGTACCACTGGATGATGGAGAGACCCAAACAAAGGAAGAAAT[A/C]TCCAACCAGTGGTTCAGTCAGGATATATTTGCTGAAGCCGTGGAAGGAGGAGACTTGGG
548 AGTACCATGTTTTCAGATCCTCGACCATTCAGATAACTCGGCCTCGC[C/T]GGAACAGGTCCT[A/G]GAATGTTCTCAGATCAGTGGAATATTCTCAAAATCGAAAAG
549 AGTACCCAAACTCTATTAAA[A/T]TTTAGTTGAAATTCATCATATTTATCTAACATTTTGTAAAATAACTAAAATAAACAATTAATAACTGAAAATAAACATTTT
550 AGTACCCAGAAGACGAAACTCGAGGA[C/T]AGCGCGG[G/T]GTATATATATATCTTCCCCGTTAGTTCTATTTCATAGAAAAGGGGCTTTCGTTCTTCCGATGAGAAA
551 AGTACCGAAAAACAAAAAAGC[A/G]CCAAATCATTGTCGTTCTGCATTGACCATTCCCCACCTTCTTCTCACTGTCTCCTCATCCCATTTTTCATTCTATTTTTA
552 AGTACCGAACTGCCTCTGCTTCTATTCTTTGAACTCTTCTACCTCTTGCACCTCAGAAAAATTC[A/C]TTCTCCTTTGGTTCCTCCCTAGTTTCAACCTCCTTCA
553 AGTACCGATCAAAAGTCACATGC[A/G]ATGGTGGTGTTCGATACAGAAACACTATTATGGGAGGATGGGATGACAAATGTGAT[A/G]GAGATATGTGATGGCTGGTAA
554 AGTACCGATTTAAAGTCCGCGATAGGTTCTCGGCTTATATGACTTGTTAGATAC[A/G]AATCGAGCATCTCTCCGGAGA[C/T]AATTT[C/T]TAAGCCAACCGGAAGTGCT
555 AGTACCTAGGCAAAAAAAATTATTGGGTATATATAGACAAAGGCAATAAAGAAGATATCGAGGAAAACCCTAATATTCCAATTGCGG[C/G]AAGGATGATGAGCG
556 AGTACCTCAAACACTGATGCAACAAC[A/G]GAGGATGAGTGGATGGAGTTTGCGATCTCTGACGGCCTTATGGTTTTCTCAGCCAATCTC[G/T]TCTATTACTGCCGC
557 AGTACCTGCCAGTTATGTTT[C/T]ATACTTGGACTGCCCTCCTCGATTTGTCAGACATCAAAGACCCAA[C/G]ATGTCCAACTACTCTCCGCCTTCTTGTTATTCAAG
558 AGTACCTTAACCGAAGAGGTATATATGGAACAGCCACCGGGGTTCA[C/T]TGATGCTGA[C/T]AAACC[A/G]GATCATGTATGCAAGCTAAAGAAAGCGGTCTATGGCCTC
559 AGTACCTTGGGCCAAAATTGTCTGGATCAGTGCTGGGATAC[A/C]GAAGCACGGTTTCCTAACTTGGTTGTTTGTCCTAAACCGCTGTCCGACTAGAGATCGCTT
560 AGTACCTTGTAAGAA[A/G]GCGTTGTTGACGTCCAGTT[A/G]TTTTAGTGGCCA[A/T]GAGTTACTGAC[A/G]GCAATATCAAT[A/G]ACTAG[A/G]CGCAGAGTTGTGGACTTTATCAC
561 AGTACCAAT[C/T][C/G]CAAAAACT[A/G]CGTTTG[C/T]GGGTGGTAACGGGGAAACCAGTCATACCCTTAATCAGATTTTAAATAATATTCCAT[A/C]TGTTTCAAAATAATACAT
562 AGTACCACCACCTTCCTCACTAATCGACTTACAGAAGC[C/T]CGAGTAAAGCCTCGACCCCAAAGT[A/G]GAAGAAGACGGAGGCTGAACCAC[A/G]TGAAAAACTCCTTC
563 AGTACCACCGATCCATTAACA[A/T][C/T]CCCCGCAGGT[A/G]GGAGACTTTTTTGGTTACATATTGAA[A/G]GCCAGACCACCATCAAATCTAACATTCCACTTGAGTCCATA
564 AGTACCACGTCGAATGAAGCAGAGGACATTCTCAAAGATTTTCCTCTTGTCTCTGGACAGCTACTAGTTAGATAT[A/C]TGGGGCTTCCTCTCCTGACAAAGCAT
565 AGTACCATG[A/G]GTCATGTGGTCGTTATGGAAAGCTCGCAACCGGTTAGTGTTTGAAGGATTCTC[C/T]G[C/T]CTCGC[C/T]TGAGGATACGCTATCTACAGCTATCAGAAT
566 AGTACCCAAAAGTCT[A/G]AAACTTCTAGTATATATTAGGTATATATGGGTGTTTCAGTTTATTTTTGGTATAATGTGTATTTTTTTTCTAAGTTTCAAATCTTA
567 AGTACCGAACATAAACCAGCG[A/C]ACATCAGTTCCATGTGTGATTAATAACTGTTAATTCTGGAACTTTTAATATTTTTTTTGTTTATCAGTATTAGAAAAATA
568 AGTACCGCATACCCAAGCTTTCAAAGAGAAAGGAGTAAGTAAGGGGAAATGGGGA[G/T]TCTTCGGCACTGGCAGACCCCGAGCAGAAATTAGGCGTTTTGACAC
569 AGTACCGCGTTGTTGGTTTTCAAAACTAACAATGGCTCTTCGA[C/G]CGTTTGGTTTTACACAGTCACGGAG[A/C]GATTACTCATTCTTCGTCTCCATGAAAGAAGA
570 AGTACCTCATAAATAGTAACATTAGTTAAGAAAGAGCAGTGCCTTTAA[C/T][G/T][A/G]A[A/C][A/G][A/G]AAA[A/C][A/G]AA[A/G]AAAAAGCAATATGATCTTGATTGACAAACCCCACGAAGA
571 AGTACCACTAGGCTAACC[C/G]CGCTGGTTA[C/G]AT[C/T]ATTACATAGGAGATTATTTTAATGATTGGGGATCACACTCGACAACACTATGTATGGTTGTATGACAATC
572 AGTACCATCT[A/C]TGAGATAAAAACCCATGCTGCTGCCTACTTCCAGAA[A/C]ATTCTCGGTGAAACTGTCATGCATGAGTCTCCTATCTCCGTGCAATCGCTTGGA
573 AGTACCATGACGATGTTTCTGTCATTGTGATTTCACT[C/T]GAAGGAAGAATTTGGAAATCTTCCATGTGAATAAAAAACCGTGTGTGATCCACATAGTTTTTGT
574 AGTACCATGT[G/T]TTTCT[C/T]TTACTCTTTAACAAATAGTCAAACTGCAAATCTAGTAGTAT[A/T]GGTATGAAATTTTGTGACACCGTCTCTTGAATTTCTGCAGAGC
575 AGTACCCATCGGATTTTGAATTTG[A/G]GTCGGGTCGGGTCCAAGACCCGTGGATCCTCTGCAACATCGGGTCGGTTCCTACCCGAACCAGGTTTTTTTGAGTCG
576 AGTACCCATTCGGGTTCGGATCTATT[C/T]GGGTTTTGGGTTTTTAGAGTCAAAGATTTCAGCCTCATTCGAGTTTTTTTAAGTATTCGTTCGGGTTCGGTTCGG
577 AGTACCCCATGTGCTGATTATCTCTAAATTCTTCAACTTGGCCATGTTAATCAACTATAAATCTTTGTAAATTTGACTG[G/T]TAAGAAGGCCATGTTCGTTTGG
578 AGTACCCGCGATTCAAATTCAGCCGACCTGCCCTC[A/G]TCCC[A/G]CTTAAAACATACTTAACCCGCATCTGCACCCGCACCCGCATGTTAAATCTTTTGAATTGGC
579 AGTACCCTATCC[C/T]TTACCCCGATAGCTTCACCA[G/T]AATTACGATGCTACTGTTGGCTCACGACGAGGCA[C/G]AGCAAAGTTTAGATTAAACCAAGCTTTCACGGG
580 AGTACCGG[A/T]TATTCCCGGCGAG[C/T]GATAACCTAGAGCAAAAAAATGAGAACTTATTTTTTTAATAACATTGCTTGCCGTTTTGATTTTATCATATAGGTAACA
581 AGTACCTGACTCAA[A/T]AGCTTTTGGTATGATACAATTTTGACTCCAGAACCTGGAGGAAGTGATGGCAAGTTCTCATCAGCCCCTCCCACCACCTTATCACAG
582 AGTACCTGATCAGGTCTCG[G/T]GTAGGATC[C/G]AGACCCAAACTAAGAACCGCAATCTTAAGCACAAACCGGATCCGAACCAAACCTATATTTTTCCGGGTTGGTT
583 AGTACCTGCGACGATC[C/T]CCTTGGGGTATCTCCAACAATTCGTGGAAGTCCATACCTAAAACCAAACAAAGTTGTACGTGAGTTTAAATTTTTTTCTTAAAAA
584 AGTACCT[A/G]CTTCGGAGGACATGAATATCTTAAGCAGTCGTTGGGTTCATACAGTAAAG[A/C]TACATCCAGATGGCACAGTGAAGAAGCTGAGTTCTAGGTTGGT
585 AGTACCTTAAATGAGAATCTTTGAGGATCATAGATTCATAA[A/T]TATATGTTATATCTTAAGCTAAAACTTTAGATAAAATT[A/T]AAACAAAGAAACAAAATCAAT
586 AGTACCCGAGAAATTCTCCTGATGCCGCCGCGTTAAGTTTTGCAAAGCACTCCTC[A/C]AAATGGGAGACGTGGTCGTGCTCGTCAAGAGACTTTACGAGCATGT
587 AGTACCATACCACAGCCAGTCTCTACGATCATGGTGC[A/C]GACTATCCATGGATCCTCTACCCCATTTCTGAATCCTGACCATGAGCTTTGATTCTAAACAGAT
588 AGTACCATATACCACTAGTGATGCTCTGAGATTCTCTAAAAGAATGAGATGGGTCTGTTTGAAAATAAAGCCGAAACA[G/T]TTAATAAAACCATCAAACCCTCA
589 AGTACCGTACCACCAATGACA[C/G]CAGTAGTAACAACCACAATCTCTTGGGGAACTGTACCAAAGCTAGTCTCCT[C/G]TCCTACATCTTCTGAACGCCTCAACATC
590 AGTACCTTACCTTGGTAT[C/T]AATGAAATCTACCCAGAATCTTGCTTGAGCTCTTTGGTAAGGATTTGAAGAGAGTAATGGGTTCTTGGCGGACCAGACCTCGT
591 AGTACCGCT[C/T]CCA[G/T]A[A/G]CGCATCTGGATCTTTGAT[A/C]AGCTCCTTCTTGGC[A/G]GCGGTGGCGGCGTCCGTGTGAGAAATGTCGGAGCGAGAAGCGGAGAGAGTCA
592 AGTACCCTAATGGCTACGCAAAAGCAATAGACAGCCGCACACTGCACGTATCTCAAGAAGATATCGCAGATATCCTTCA[A/G]ACAGCCAATGGAGTAGATAATA
593 AGTACCTAACCACCGAGAGAGAAGCACCTCTGACAACATGAACAGACATTTAGACAGTAACGGTAAGTACGTTAGGTACACGTC[C/T]GAGCAAGTCGAGGCCCT
594 AGTACCTTTGCTTTTGTCGTGTGGCTCTCCATGAAGGGTCTGGT[G/T]GTTTGGGCTCAACATATTCAGCTCCTTGGTGCATCTCCCAA[A/C]CTTTGTTCTCCCTTT
595 GGTACCA[A/T]CGACT[C/T]TAACTCCTTCTCCTGAGATCACATGTCCAAGGTAGTCAAC[A/C]TCTGACTGACCAAACACACACTTTTTCTTCTTGACGAACAACTTTTG
596 GGTACCAGGATACTCTAACAACCCATAAGACCCTCACCGACAGCACCAACACCCCAACATCAAGCCCAAAACCGCTCT[C/T]ATTTGGAGAGACTAATGGATGAT
597 GGTACCAT[A/G]TTATGAACAGTAGGTAGGACTCTCTCTTCCCTTTC[C/T]TCTCTCCTCTCT[G/T]CTCTC[G/T]CCTCTCTCCTTTACTATTCG[C/G]TGAATCCTTCTTCAGAC
598 AGTACCAAAGCGTAATTAATAGAATTTAAGGGGGTTACTTCGTTATTTTGGGTAAACCGAAAT[G/T]ATCCTGCTTGATTTTTTGTTTAATTCGTTTGGATTCAA
599 AGTACCAAGAGAAATCTTGTACTGTAAGGGAACTATAGGAAAAGGAAAGAGTATTTTGAAGATTCATCTAGTTGGCAAAGAGAA[C/G]AAGTTCAAAAGATGACT
600 AGTACCCC[A/G]ATCGCAAATCAAGCTTCGAGAAGATTACTGAACCGTGTTACTCATCCA[G/T]AAGTTGGTCAATAACAGGAATGAGAAACTTATTCGGCACGGTAA
601 GGTACCATCAGGTGAGGATGAAAGAAGG[A/C]GTGAGTGGAAGACAGCCTT[C/T]AAAACAAAGCAAGGTCTTTATGAATGGCTGGTGATGCCATTTGGACTCTCCAA
602 AGTACCACTGGTGGATGAAGATCTGACT[A/C]GAAGCTTGAAGATTGGATCCAAACTTGCCACAGGGTTGAGGCAGCGACTCATCGACTTCCTCAGGCCCAACTC
603 GGTACCTCAA[G/T]GTCTTGT[A/C]A[C/T]AT[A/T][A/G][G/T]AAATATGA[A/G]AC[C/T]CACT[A/G]ATAAGATATC[A/G][C/G]TA[A/T][G/T]GGATGTGTTGTTTG[G/T]G[A/C]C[A/G]AA[A/T]TTAGA[A/T]TGCACATTAATTTCA
604 AGTACCACTT[C/T]AATTTGAGATTTGTAGTTTCGAGAATTTTAAATTACAGGCTTTTGATTTTCCATTATGGTTATAGATTTTTATACGTTGAGGAAGGATGTA
605 AGTACCGTGTCCAACGTTGTTCACGCGTTTCTTG[A/G]ATAACCGACGTAGGTTTTTATGG[A/G]ATGCTTATAGCATAGAAAATT[A/T]AAAAAATAAACAAAAACGGAC
606 AGTACCGTTGGCCAACGACGACGACGGCTCTTATGACGTAACCTTCTTCTCCAG[C/G]CGAACCAGCAGCATCAGTGGTCTATCTATCAAACCTACAATATCATG
607 AGTACCTTGTCTGAAGAGGT[C/T]CTC[A/G]GCTCGGTCCACA[C/T]GCTC[A/G]CACGCTCTAGCGATGTATAGATCTTCCTAGCGGATCACTTCAACAAAAGCTCCCTTGCA
608 AGTACCAGATGCCTCTTTGGTTC[A/T][A/G]AGATTTTTCTCCAGGAGACGGCTTTAATGAAA[A/T]AGAGCTGGGTAGGTTAAAAAGACTATCAAGAAAAGGATTGTACA
609 AGTACCTTCACTTACTTGCTCCCTTATAGTCAATCCCATAACGCTGCTTCCATTGGTCTTGTGCTACACTTACGATA[A/G]TAATCAGACTGACCTATTAATGCT
610 AGTACCTTGCCGTGTCTTTCTCTCCTCCAGTAGTCCCACCGTTTACCCTGAAACTTAA[G/T]CATCTTCTGTCTTCAACAGTTCAAAAA[A/T]TTTTACAAAGTTTTC
611 AGTACCAAGA[G/T]CTTGGAA[A/C]TCGAAGGATCTATGTTTCTTCCATAACTAAAGGAAGACGCGACAAAAAAAAAACCGAGTAAATGAGCTCTCAGCCACTTTTAC
612 AGTACCACAAAGATCTGTTCATCCAGGTTGATAAGGA[A/G]ACCGTGTTAATTTATAGATATATCTCCACAGAAGAAGTA[A/C]AATTTTGAGTGTTTTGTTACCCAT
613 AGTACCACACCTGAACAAGAAAACGCTTGTTCACATAA[A/C]GTTAAAAGCAAAATGGTTGCAGCAAATAAAGAGTAAGAAGGATATGTTTTTACCGTAAAGATG
614 AGTACCACGTAACGTTTAAAAAAATCAGTAATCATGTT[C/T]TCTCAAAAAAAAATCAGTAATCATGTACATAAAAAAAACATCTGAATAATTGATTTTCTAGAA
615 AGTACCATCTAAACCGATTTAAAAAAAATGTTTTAG[A/T]AAAAATCGTTTTATTTATGACCTATTTGTCGTATAGGTGCAGTGT[A/G]AGCGCTGTATATGCCGATT
616 AGTACCATCTTGGTCAATGGGAGGGTCAGTGTTCCTAATGATAAGGAACTCAAAGAAGAGATTATGAGAGGCTCATAAGTCTAAGT[A/T]TTCAGTTCATCCTGG
617 AGTACCCGAACG[C/T]CCAGACCTAAATATAATATAAATATATTAAAACGTTCAATTAAGCCAAGAAACTGTTTCATTATTACTTTTATGACGAGTAAAAAAATA
618 AGTACC[C/T]GGATCCGGATCCGTTGGATCCGTGAATA[A/T]AATATCC[A/G]GATCCGGATTCGTGGTTTC[C/T]GGATATCCGATTTCGGATATCCGTCCCGATATTCTATT
619 AGTACCCTATTGTGCCATTGATGAAACTAAATAAATAACTTCTCTGGTAAAAGTTGTTT[A/G]TTAATCTTTTAACTTGCTTCTGTTATCAGGTTATTTGGTTCA
620 AGTACCGACGAGACAATTGGAACAACCCAGACGCAACGAATCCCTCCAATTGGAACTTAGAAACATGAG[C/G]GGTCATCAATCCACGATCGATCCTCACCACCA
621 AGTACC[A/G]GATCGATCCAGATTATATT[C/T]GGGATCCAAACAAG[A/T]ATTTGAATAAATC[A/G]GACATATCGATTAGTAAAGTAACTTTCTAACCCTAAATGCTATTCC
622 AGTACCGGATTAGGCTTGGTGTGTATTTGGTTAGTGTAGGCCTGATGTTGGCCTGTATATGTTTGAG[C/G]GATTGCTTGTGTCTAACACTACATGAGTATTGAA
623 AGTACCGTTATATAATGTTTATTGTCGTCGATTGAAGGAACAATGTCTATTGTTGGTTACGAATTATAATACTTTTTTTTAGCA[A/G]CATGAGTTATATACGTT
624 AGTACCTATCAATAGGCCATCCACTTCTTGTGTCTGAACTCGACCAAGAAACTCGATCAGCATATACCCACCAATGCAAACAA[C/G]TGGTTATTTTCCTACAAA
625 AGTACCTGTTTGG[A/G]TTTTGGTCAGGTATTTTAGATTTTGGGTATTTCGGTATAGAGGTG[C/T]ATAACCCGTTAGGGTATTTTTGTACTTCGGGTCGGGTTCGGG
626 AGTACCTTAATGT[A/G]CAAAAGAAAATATTTACCAAAAAGTTAAAACTGATACGTAAAATCTAGACCCACGCAGGTAGTCATAGTCTCATACCGCAATTGGACC
627 AGTACCAACACCACAGCCTCCGGTGGCCATTTCATCTTCTT[C/G]ACCAGAAACTCAAACTTCTTCTTCAACGACTC[C/T]GCAGAATAACCAAAGCACTGAGGAAAC
628 AGTACCACAGTTGCAGAGGTAATGATTTGTTTGAGCAGA[G/T]GTTGAGCAGAGATTCTTTGCGTCGAAAGTCTTCCTAGCAAGTTGTGTTAAGCGGCATGATCA
629 AGTACCAGCAGCCACGAAGGGAAGCACCTGGAA[C/T]GCCAAGCACAGCCTAGAGGCAGCCAAGCCAAAACGTCTGCTCCTAGGAACAGACGAGATAAGCTTCAC
630 AGTACCATCCTGCAAACTGCACTAGTGCAGTCAACAATAGCGCTACAGGTGGTGGTTCATCAGGTC[G/T]ATCTGATTCCTCTTCCATTGGAAACTACTCCTTAA
631 AGTACCATTTTCTGTACTTTTTATTGTTGTTTCAA[A/T]TTTTTTCTGGGGAAAGGTTTCTCGTTTTCTTCCAGTGTTAGCTGTAATATTTTCCATCGGGTTTTG
632 AGTACCCGAAACCCATAGGTAAACCCGA[C/T]AGGGTAATTTATAAACCAAGACCCGC[C/T][A/C]AAAAAAAAACCCGC[A/G]AAATTAAAAAACTGAATATATGGGTTTTGG
633 AGTACCCT[C/T]CAACGCGCCCTTCCATAGAAATGCATTACACATTTTGTCTATTAGTCGAATACACTCTTTAGGTAGTATAATGTC[C/T]CGCACCAAAAATTGGTT
634 AGTACCGAACCTACACCACACACCAGCATTATTTAGTACATGGAAGTTTAATCACTTATGGAAGGGC[A/T]GTTTACGCATTGGGGTGTGTGCTTAAAATGCAGA
635 AGTACCTAGCTTTATCCCTAAAGCGCCTAATGCTAGAGG[C/T]TTTAGGCCAGGTGGGTCAAGGACCAGATC[A/C]ATCGACATGCTGCA[C/T]AATGAGACAAGGTCAGG
636 AGTACCTATTCAGTTTTTGGTTCCATTCGAGTTATTTGGTCATAGAGATATATGATCCTCTTGGGTAATTGGTAG[A/G]ATCCAAACTCAAACCGAACATCTAGA
637 AGTACCTATTCTGTAACGTGTGGCTATATTTCTGATATAAAATTGGTTACC[C/G]TTGGATCTTTTCGTAGCCATTTATATATGTACGTACATTTTTATAAATGC
638 AGTACCTCCCACC[G/T]CGGCCACCACGTCCTCCAGGGTAAGGCCCGGGACGAGG[A/G]AGAAGCCCAGGTCCTCCTCTCCCATTAGACCAACGCCCACGTCCCATTC
639 AGTACCTGAAACGTTGCA[G/T]CCCGTACATTTCATGAGTGAAACTATTTCAGATAAATAAAAAAGTTAATCATCACATAAGTTCTCCGTCGCTCTCCTCGCGTT
640 AGTACCTGCCATTCAATATAATTCACCTAGTGAGTTCAACAC[A/C]CACAAGAAAGATCATATTTAAAGAGCCTGAGAGAGAACTCATACCTGATAGTCCCATTT
641 AGTACCTGCTGAGGTAAACGTGATTAGTTTACG[A/G]CGTTCCAAAATGCCACAGAACATCGAACTTAACCAAGGTATGCTCCTCGACGCACTGGATGATATAAA
642 AGTACCTTAGAGAAAGGCAAGAAACTCACGGAGAGAGTCTTGAGCTC[C/T]CGTCGATGGAACATGTATCGACAGTTCACACTAGCGAAGAAGATGGAGAAGCTG
643 AGTACCTTT[G/T]GATGTTTGTTTTCAACTCCTTCAGGACTGTGTGAGCGGATTCAGTTCTCTGAGTCTTACCTTTCCTTTGTTCTTGTGTGCAGGTTAAATGTT
644 AGTACCCGCGACTCAAATTT[A/G]GT[C/T]GATC[C/T]GCACCCGCCGCGCTTAAAATTGACTCAACCC[A/G]CACCC[G/T]CATG[C/T]TGAAT[A/T]TTTTCAAT[C/T]GTTCGACCAGCATCC
645 AGTACCGATTTCTTCAATCAAAGAAGATGGCCAAAAAACTTAAGGAGAGAGTTTCCAGATTTGAGGCATTTTTT[A/T]TAGAAAAGGTTGATTTAAGAGATGAGG
646 AGTACCGGAGAGGTTCATTTGGCAAGGCTTCATCAGTTGGTTCTTGGTGTGTTGAGAGAGCTTCTTTGT[A/T][C/T][G/T]GAATTGGACGTTTTGTTTAATGTCACATCA
647 AGTACCGAAG[C/T]AATGAAGTAAAATAACGCAAGACCAAT[A/G]CAAAA[C/T]GATGCCAAGAAATCAGGAAAGGGTGTCTTCAAACCAATTCTGAAACTTAGCCATCTC
648 AGTACCATGATCAAGAATGATACTTGGTATGAAACTGAGCTCCCCAAAGGAAAGAAAG[C/T]TGTTACAAGCCGTCTACTCTTCACCATCAAGTACCTTGCCTAG
649 AGTACCAATAGGCCCGACCCGAGTCTAAACCCAAC[G/T]TACCGCGACCAACTCCGTCGATTGTGCCCTCAAAACGGAAATGGCACTGTTCTGGTCAACTTCGAT
650 AGTACCACTGTGGCTGAGAGGCTTCAG[C/T]TGTGGAAGGACTATAATGAGACGACCGAAGAAGCTTC[C/T]CCCAAGAAGAGGAAAGTACCTGCGAAAGGGTCCAAG
651 AGTACC[C/G]GGCTAATAAGGCATTCAGATTGACGACTGGTGCTGCCGATAGCTTATGTCGATTGTGGT[G/T]GAATGAGTGGATTTTTTCTGGACCGAACTGATGTA
652 AGTAC-GGTGAGATTAGTGCTTCTTCAGATATGCTTCGGTTAAATCAAACTGCA[C/G]GAGCCATAGCTATTTCCAGAGAACATCCTTTGAATTTCATTGTAGCA
653 AGTAC-TGACGTGTTATTTTGTATATTATCTTCTTTGTATAAAGCCTATAATCTTGGCTACTAGTGTAAACCCCTCATATAA[A/G]AAACAAGACACAGCCGCAA
654 AGTACTCCGGCGACGG[A/C]GAT[C/T]CA[A/G]GCGGATATCACGGTGTC[G/T]AAAGA[C/T]GGTA[A/G]CGG[A/C]ACG[G/T]TTAAGACAAT[A/C]GC[A/G]GAGGCGATCAAGAAAGCGCCGGAGCAA
655 AGTACC[C/T]GACCCAGAGACGCAAACGTCTAGGAATCGAAGAACCCATACCCGAAAGAAACCGGTATCCGACCCAGAGACGCAAACGTCCATACCTGAACACAT
656 AGTACCTGAATTTTATCGGAAAGGTAAGAAGGATCCGGGAATCC[A/C]GAATCGCTGTCGCTGCTACACCACGAATCACCACCACCGCCGCCGCCGCCGCTTCCA
657 AGTACCTTCTCCTCGAGTCGATGCCGAGCAGCTCTTTAAGGCCTTCAAAGG[G/T]ATTATCTTTAATGGTTATAAACAGGGTTTCTTGATCACATTTTAAATTAT
658 AGTACCTTGAGAAGGTACTGAAAGTAGGAGCATCTACGATGCTG[A/G]TTCTTGTTCTTGTAAACCATTCTCTCGAAGACTGCGTGCTCAAGCTCGAGAAGACGA
659 AGTACCA[C/T]ATTAAAT[A/T]GTAGTTTATTATAGATTTCCAATTTAAAACCGACAATAACTGAATTGGTCCTAACCATTTTATTCCATTCATTAAACAACTTCATT
660 AGTACCATAATGAAATGATCCTTGTGGGTTTGGTCTTGCAGCATTTGCCGTCAAATTCATCCTAAAATACATCATT[A/G]AATCAAATTAAACATAACCGGTTTT
661 AGTACCATCCCTACGAACG[A/T]ACAAACAAACCTAAATGAAAATCAAATAATCAGTCTTAAATTCTCCAATGAATGTCTTCCCAGTTTTCCCTTAAAAATAGCA
662 AGTACCATTCAATGCAAGCTGCCTTCCGTCGCATTGACCTTCTACAAA[A/G]GGGCTTCTTTAGTGTTAGATCCAACCAGCCTATTCCACCACCAATCTGGAGAT
663 AGTACCATTGTAACTTACCAATCGACCATCGCTAAAATTGTATAGATACTCATCAAGTTT[G/T]CTGTCAGTATGACTCTTGAGCTCGAAGTAGGATCCTCCGGC
664 AGTACCCCAAATACCAGAGCGTATCCAAAGATGTGCATCCTCATGACCTATAC[C/T]CCCAAAAACAAAAG[C/T]AAATCCAATCACATAAACAAACTAGGATATTAG
665 AGTACCCCATATTCTTACACGACCTCAGGGTCCAATCTCGAGAA[A/T]CCTCCG[A/G]GTTCCAACTAAGATCCC[C/T]GGATCTATCATAGAATCTCTGGATTTCTACAC
666 AGTACCCCTCGCCATAACTCTTGTACAAATATACAATGTAGGAATAGATGCATCGTTGTCTCCTTATCTCCACAT[C/T]TAGCACACACAGTATTAGCTAAAAGA
667 AGTACCCGACACCC[A/G]ATATGGTAAACCCAATAGGGTAATTTACAAACCAAGACCTGCCCAAATAAAACCCGCTAGTTTCAAACACTAATAATACGGGTTTTT
668 AGTACCGCACATGCGCTCAGGCTTTCACGAATGTGACCCTTTCGAAGGAGATCTTCT[A/G]CTTGACGTCTCAACTCTTCGTGCTCTAAAGGGCTCATACGATAA
669 AGTACCGGTGACGGCTAGTTCCGGTGGCT[G/T]TGTTGGTCGCATGACGGTTGAAGAAGTTTCTTCTTCTTCTCTGGGAAATTGAATATGACAACGAACCGAAAT
670 AGTACCGTGAGGAA[C/G]AGTGTGAAGGAGA[A/G]GAAAAAGTCTGCTTCTTTGAGCAAAGCCAATGTAGGAGGATCCGAGGAAAGAG[A/C]CAGCTTTATCAACAGCAAC
671 AGTACCTGCCTTAGCTGGAGCTTGCTTACGGGTTGAAATGACTGCCTGAAAAAACTTCTTCT[C/T]AGGATTCCCACCATTCATGATTGTCTGATTGAACAGCGC
672 AGTACCTG[A/G]ACTTGGGTCATATCCTCTAATCAGTACCCAATCTATTTCACTGTGCGTTTTCGTACATGATCTATCAAAAAAATTGAAATCAATACCTAGACT
673 AGTACCTTCTTCTAACAAGAATGC[A/G]GTGTCCAT[C/T]GATCGTGCAAAACTCATCTACAAGATGTTTCACGGAATAAGAGTTGATGTTGGAGAGATGTTCTATGC
674 AGTACCTTGGACGGTCGGAGAAGTGCA[G/T]GATTATCTCGAAACAGAATCTGGAACTCACGACGACTCTCCTCGTATCTTGGTCCTTTCGGAAGGAACTCATCA
675 AGTACCTTTGGAA[G/T]ACCCAAAATGCACTAGTCTTTGAGCAAATGAGATATGAATCTGCATCAGCTCTAGTTCGTGCAAAGGAGGAT[G/T]TAGACATGTGGTTGT
676 AGTACCTTTTGGAACCATATGGTAATTA[A/G]CTCAAGTAGCAGATCATGGTGTTTAGAGAGGAGGAGACTAAAGAAAGAGGGCGGATTCATGTGTTATACTGAT
677 AGTACCTTTTTTCGAAACCTTTTCCCTACTA[A/G]ACATCTTTCAAACTTAAAAGAAAAGAGGAGAAGAAAGAAGAGGA[A/G]GGAAAGGGAA[C/T]TTTCTCTCAAGGAA
678 AGTACC[A/G]GAGCCTTGAAGGCTTTACCG[G/T]AGAGA[C/T]ACGACAAGG[A/C]GAGATAACAAAGGTAAAACCCTAATCTAGCCGCCCCAGTGTGTATCAGTGATTTCGGA
679 AGTACCCATTGAGGTGGACCTAAATGGTTAACAGGTGGTGGAGGCCTAAAGTTGTTGTTATTCCAAGGG[A/G]CGGGTGGACCTCTGTACGAGGGTGCCATCCCT
680 TGTACCCATTCGGTCACGGTTCGGTTTCAGTTTTTTAGAGATATAGGATCTGAGTT[C/T]GGTTTTGGTATGGTTCCTCGGTTCCGGATAAATGTACATATGCCT
681 TGTACCCCTGCTTATATCGTAAAGGTTGGTTTC[C/T]TTTTAATATGTTTTAACAAATGTTCCATCATCTAACAGAGTGATTCACTGATCGATTGTCTTGTTGTC
682 TGTACCACGACGAGAAAAGTGGTTATGGCAGTACAAGCTTATTCACCGGATTTTACCAAATGTGTAGCAG[A/C]CGACGCTGATGGGATCAAATATCGACGTTAG
683 TGTACCAAATCGAGTATACAAGATGTGCAAACGCTTTT[A/G]AAACAACTGCTGTTAGCCACCTTGTCTACGATCAACAGAATGAATATGTGCCATATATGAATT
684 TGTACCGTCATGGCTTATGGTCAGACTGGTACTGGCAAGAC[C/T]TTTAC[A/C]CT[C/T]GGTAGATTAGGTGA[C/T]GAAGATACCGCTGCTCGTGGTATCATGGTCAGATCT
685 TGTACCTGAACTGGAAGAGGTAC[A/G]CACAACCATGGT[A/C]TTGATGCTAAGTACT[A/T]TATTAGGATTAGTTTCCATCCCAACTC[A/G]TACCAAGTTTCACGTTCAGCC
686 TGTACCTGCCTTCAGTTGC[G/T]TATTTTCATATGATAGAGGCTTAATATCTGATTTTGACACCACGTTCTCATGCCGACCCCAAGTTCCAGATGTAGTCTACAG
687 TGTACCCGAACGCCCAGGCCTAGGAGGGAT[A/G]GTTAAATAAGTTTGAAATTGATACGTCATTTGAGTAGGACATGTGTTAAAAATTAAAACAATTTGAAGACA
688 TGTACCCGTTGGGATGTG[G/T]GTTGGGTTTTGAATTTTGGTTCTGATTTATATCACATCCTAGCTCTCATT[A/G]TGGTAAATTTATAAGTACAGATCGGGTTCGGA
689 TGTACCCTTCCA[A/C]GTAATTATATATATACATGGATTCATAGGTTTATATAACTATGTATATATTTGTGTGTGTATGTTAATTGTTAAATTAGGGGTGAAGAG
690 TGTACCGCCTACTGAGAAACTTAA[A/C]GACGACGAAGAAGAGAGGGACGGGGGACCATCGCCGGAGAAGCAGAGAGAAGAGGGGATGAGAGAGGGCGAACCCAG
691 TGTACCTCCTGATCATAGTTACTCTCGAGACTTCTGCATGCATTCTTACTCACTCTCTGATCCCACCTGTGCACGTG[A/T]ACGTCTTTGACAGCTTCGCTTGTA
692 TGTACCTCTTCCAGATTTCATCTACGAGATGATTCAAGTAGT[A/G]CTTGTACCATTGTTTGCTTAACCTAGAGGACGGGATAACTAAGAAAACACGACCGAGAT
693 TGTACCTGAGAACTCATGAGAGATAATAACCT[A/T]ATATGTGATATCAGGTGGTTCTTGACAAGTTCTCTGGACGTTCCCGTGGTTTTGGGTTCATCACTTTTG
694 TGTACCTGAGAGAGATAACATACAATGTCTTTGACATATTCTGCAACAGACTAAATGTTGTAAA[C/T]ACACATAAGAACGAGACTAAACCTGAGTAAAGAATCA
695 TGTACCTTCCAGTCTCGATCATTTGTTCTCTGCGAGGACGACGAGTCTTGTTTTTTTTTCTCTTGAAAGGCACACAAGAAGAAGA[A/C]AATAAACCGTATTTGC
696 TGTACCCAAAATACAATTCATATCC[A/T]AAAAATATTAGTTATATTTAGTTCAAAATAATTATATCTAAAATATAATT[C/T]ATAAACCAAAAATTGTTCAAAAACC
697 TGTACCCACAAACGGTGAGAGAGGACTTCTTTGGTCTTGGGACATGTCACTTT[A/G]TACATCAGCCACTGTTGGATGTATCTCTTTTC[A/G]TAGGTCTGTCAAAAA
698 TGTACCCATCGGGTCCTGGCGATTTGTTCTTAGGCAGCGAGAAGACAATTTCTTTAATTTCCAGAGCTGTAACAGGAGC[A/G]GACAAGATATTGATGGCATCCG
699 TGTACCGGTTA[C/G]TTTCTTTGAGGAGGCAAATAATGCACATTACAACTCAAATGCCATTAACA[A/G]CATCCTTCCCTCTCAAGTTTGCTAACTCTGGTACTGTCT
700 TGTACCTTCTAATCTTCGTCACATGATTGCACGGAGTAATTAACATAGATTC[A/C]TACAAAACAAGCTCAACACAATTTAATTAGTACCATAACATAATTAGAA
701 TGTACCAAAAGAACTGCAAAAGGGAATATAACTTTT[C/T]TAGGCTGACTGCATCAACGAAGCTGTAAAGCCTACCAAGTTGGGAACGAGATGGCCAAATAGAAA
702 TGTACCAAAATTAAGAGAACA[G/T]GTATGGGAGAGACTAACCCGGTATGGGCTATCACGGTCGGAACCTTGGTTTATTATTGGAGATCTGAATGAGATTACCGG
703 TGTACCAAAATTGTGACACCC[A/G]TCACCTTCTACCTGGAGGACAAC[A/G]TGTCATTCCCGACGCGTCATCA[C/T]AAAACAATGTGACACTCGTCTCCCTCTCTCTAA
704 TGTACCACCACCT[A/G]AATAGATTT[A/C]TTGC[A/G]CTTTCGCCAATACATCTTGCTCCGACCACCCACTTTGTTCTGCACCAAGAGTTGCTTCATTAACCCCATACCA
705 TGTACCACCGTCTAAGAGATGATGAAGAAGAAGATGATCTT[C/G]AGGGTGGAAGGAAATCAAAGCTCCCAGCAATCTCTGTGGTGGATGAGCTGGCTGAAAAGT
706 TGTACCAGCACCGACCTCTCGACAGA[A/G]CTGAGGGAATGGTCGTATCAATATGGCCTGATATATCTCACCTATCTATATCAAAACAAGCGCTAGTAAATGTTC
707 TGTACCAGTAAGCAAGACGGATCTCAGGACGACTGTAACACCCCCGAACCGTCCTAGGCATAGGTCGACCCACCG[A/G]CCAA[A/C]AATCA[A/G]ACAAGAACATGACCG
708 TGTACCAGTTTTCTTATTGACTTGTTGTGTCTCTATGCAGTATCCCGAAGAATAGCA[G/T]GTA[C/G]ACCTTACTGCAGCCCCACCTTGATGTTCTACTATTTGAGA
709 TGTACCATA[C/G]ATACTTTCGCACTCTTT[A/C]TC[C/T]TTCCTCCTTACAACAACAGAAAAATGCTTGAA[A/T]ATAAATTTAATAAACAAA[C/T]ATGTTTGCCAATTTGCAGA
710 TGTACCATGGACGTAAGTTCTCT[A/C]CTGTCTTAA[G/T]TGAAACTATCATATTGCTAAGCTAAACTAATGACTGAAACGGTGAATTCCATTACCAAACAGATGAAG
711 TGTACCATTCACTTGCAGGAACTTAAGGTATACAGAAACA[C/G]TACTTGTTATCAGATGATGGTTTGAATTATGTTAAATACATTGCTTTGGTTCTTTGTTTCT
712 TGTACCATTCTTCTCAGATAGGTCACCATTT[A/T]CTTTTGATCCCTTAACTTTCTTCTCGTCTTCCTCTGTCTTCTTGTTATCTGCCTCCTCTTCTTTCTTCTT
713 TGTACCCAAATC[A/C]CTCTAGTTATCTCTATTAAATTATATGTGTTAAATTTTAATTAAACACAAATTAAAATTTCATGCATTAGAATGGACAAAATAATTAGG
714 TGTACCCGAACGCCCATCCCTAAGTGCAAGCCTCGACGCTTGATCTGGCGTCTTTGGCATCG[A/C]TTCTTCTCTTTTTGTGGTGGAGTCCACCCCTTAGAGCAT
715 TGTACCCTTTCCCCTCACAGAAAGGCGGCTTCACGTCAATCCGAGTTTT[G/T]CCTTGAGTGAACGCATCTTGGTGTTAGGTTCGTAGTCGTCCTAATGTATTGA
716 TGTACCGAGTCCAACTACAATCCCCGAC[C/T]GGAGAACTGATCAGACAGTCTTTTAGCTTCGGCTTTCCAGCTTTGAACAACGAAGCAGAATACAAATTTATGA
717 TGTACCGAGTTGGATCATTCTCTGATCTGC[A/G]AAAAAAAAAACAAATTGCATCAACAAACCCTTAATTTCTTCCCCTAATCACTTATAAATTGATAGAAAATT
718 TGTACCGATGGGAAAGGGGACGTAATCCCTTCACCAGTTGGGATCAGATGAGGCTGAGGGTGCTG[A/G]AACAGTTCTCGGAGACGATCGATACCTCGGCCGGAG
719 TGTACCGTAT[C/T]ACGCCCTCGTCATGAATC[G/T]TGGCTTCTTGCAGAATCGACATTCTTCTAACTTCTCATCA[C/T]CTCCCAGTAGATCATGCAATTGTCGATGTAA
720 TGTACCGTCCCATCGTTGATGCTTGCAAGAGCTTTGCTGCTGATGTCGACATTGAGGATCTTGGATTCAACTC[C/T]TTCTGTAAGAATAGTTTACCTCCGTTTG
721 TGTACCTACTCTTGGAAATATATAACTAATTTTTTAATTATACTATGTGAGTTGGTTGGTAGAAGATTTGCTTAATGGTGATG[A/G][C/T]TTTTTCAAAGAGTCATG
722 TGTACCTAGCATACGAAAAACGGGTAATTGAGAAGTTGGATTTAGCCAAGAAAAACATAAAGACTTGGGAAGTACCAAACAAAA[C/G]AAGAGTTCGTAATCAAG
723 TGTACCTATCAGTCATCCTCTTCTTTGATACTGGATCCCTTAGCTATGGTGGA[G/T]TTCTAGAGAAGGGTGTAGTCATTTGGGTTGTTATAACCTCTGAGATCT
724 TGTACCTCCAGCACTATGGTGTTGAGGTTGGTCGCAAGAAGAAGACTG[C/T]TCCTTC[C/T]GCTGCCAAGAAGGAAGGAGAGGTGAGAA[C/T]ATTCTTTTCACTTATAT
725 TGTACCTC[A/G]TTTTTTACTAACAATCGATTTGTTTTTGCAGGCAATGTCCCAGCTGTTCCATCTTGGTGAGAGGATG[A/G]GTGATCATGCTTCACTCAAGGATGA
726 TGTACCTTAATACCCACTTAACCGCAGTCCAATGAACCATCCCAGGCTTACTC[A/T]TAAACCTGCTAACCAACCCAATGCATATCC[C/T]AGATCACACCTCGTGCC
727 TGTACCTT[C/G]TCAATGTTGTCCATCATGATCCCCTTGACATCATTAAT[A/T]TGAGCCTTCAACTTGGAAAGTTTGCTCATCTCTTCAGGATGGCTCATACAAAAC
728 TGTACCTTGAAGATT[A/G]TGTTCGAGCCATTTGGATTGCTTTGTACGGATGTGGCTGGCCCACCACCATGAATACGCATTGCTCGCTGCTCTCTGCAACATGTT
729 TGTACCAAAACTGGACTTTCTTCCTCAGTAAACATGGCTTCTTCCGTCACATTTCCATCCTGGCAAGCAGTCAGAGCTCCACTCGA[A/G]TGCTCCATGGGTTTT
730 TGTACCAAGAACTTAAGACATATCTGACGCAAATGGGTTGCCAAAATTCAGTC[G/T]CAGACACCTCTGTCTTCATCTACCTTCATGGCACTCATATCGTCTATA
731 TGTACCAAGACGTCCTTTCAAGAT[A/G]TAAAGACATAACATCTTTGTTCAAAAAAAAAAAAAAAACATCTTTGTGATTCACGTCCCTTCATCACATTCACATGT
732 TGTACCAATTAATAGCCATGTTCTTTTAATGGTCGCTGCAGCCAGCTGTAGCATCAACAAAAATCACTATGACAAA[A/G]GCAAACTGAACGGATCTTGAAAACT
733 TGTACCATTCTCGTACTGCCAAAGGTGTAC[C/T]GTCTAATCACTCTCAGCTGCAATGGAG[G/T]GTTCGTAATCGATCAAACTCTCCTCGTCTCCCACCACCACCTC
734 TGTACCGCTTTTCATTTTTACCAC[C/T]ACTTTTCATTTTTACCACCACTTAAGAGACATTTTCAAAAATATCTTCTTCATTATGTAGCAAAAAGACTCTTATAC
735 TGTACCGTTG[C/T]AACCTCAAAGTTGTTTTAAAATGTTTTACTTAACTTTGGTTAAAGTAAAAAGCAGCTTGTGTT[A/C]ACACTTTGGACGTCTCTTTATTTACAG
736 TGTACCTAGCGAGAAAATG[G/T]TGGGTTCGATCGGGTCTATAACTTGCTGCTGAGTATTAAGAAAATCACTATATACTGGAACTTATTAATCCCAATCAATTAG
737 TGTACCTATCACTCTATATGATCCAGATGCTTCGTTATCTG[C/G]CTGGA[G/T]TGGTGCTCATGTTTATTTTCATTGT[A/T][C/T][G/T]CAGTAAAGTT[A/C]AGCATCAAGTCCTTT
738 TGTACCTCATCCCACGTAAACTAAAGTGGCC[A/G]TTTCTGTGCGACGGTGGATGGACGGCTGTGATTGGTCAAGGATTGGGGAGAAACGTGGGACGTCGGATCT
739 TGTACCTCTTGTAGAGGTAAAGTAGCTTCCTGCTGAAAAGTTGTTATCTCTTTGGTAGATTGTTCCATT[C/T]TCTCTTGATCCCCTATGATTTCCATGTGAGAA
740 TGTACCTGGATGATGATG[A/C]TGTTCATCT[G/T]CTAAAA[C/T]AGATTTGGCTTTGAGAGCTACAGAATTCCCCA[G/T]TCCAGTCCTGAACA[G/T]CGCTCCATCCCCTTGTTT
741 GGTACCAAGGCTTCAACTTTAGTTTTGGGTCCACCTTTTCTCAAG[A/C]CTAATTCGGCCTCCTTCCTTCC[A/T]GGTGGTAAAGCTCCTTTTGAGTATGGAAATGTT
742 TGTACCTGTTGGCGTTCGGATCGGGTATTTTGGATTTCGATCAACAGAGTGCGCAATGACTGCTTGTG[A/T]CAAAAAAAAGACATAGCACTTCCTCAAGAGGTT
743 TGTACCTTAGGAGATGGGACTCTGTTCTTTCTCAAGTGTCTCAGCTTAAGCTTCACA[G/T]GAATAAACTAGAAGACCTTTAT[A/G]AACAGGTTTTTGCTTTCTCTT
744 TGTACCTTCAATTTTTTCTTTCTTAATTTAGCGCCTAAAACGTGAATGTGCACTGTAGGGTCCA[G/T]GTCCCAGTTTGAAAAACGGTGCTTCAGCCTTACCTTT
745 TGTACCTTC[A/G]CATTTCTTGAAGTACTTCTTCAGCTATGCGAGGTCTCCCTGTGGCTGGGTTGATGCCCACCTGAGAATCAGAGAGCACTCCATAGAGAGGGT
746 GGTACCA[A/G]CCCTAACCCTTGATTATAATAGGGT[A/C]AAAAATAGGGTT[A/C][A/G]GTTAAAATAGTGCTGGGTTTATAATAAACAAAGGAGGGTTAGGCCGTAACCCTA
747 TGTACCTTCTTCTTAGTCGATTGGGTTATGGGA[A/C]TGCACGCGCGCGGTGAGATTCTCAGTGCGATCGATCCGAGACTTGGATCTGATTACGACGGCGGAGAA
748 TGTACCTTGGACTAAGGTTGTCTGGATTAGGGGAGGAATTCCCAAG[A/C][A/G]TAGCTTCCTAAATTGGTTGTTTATGCTTAACCGATGTCCAACTAGAGATCGTCT
749 GGTACCCATCTTGACTATTTCTTTAACATCTTCTTAATGAAATTTTG[A/G]GT[A/G]TTATGTCTCTTGAGGCTCTTGGTATGGAGGAATGACATCTCTTCTTAGCAT
750 TGTACCTTTATCTGCTTTGCCACCTTCTCTTCCCCAAAACAAAAAAAAAA[A/G]AAGAATGTGAGAGTCTAAGAGGCCATGGGGGAAAGGAGACAATTGATTTTC
751 GGTACCCGAA[C/T]G[C/T]CCACGCCCTAAACACAACACTTGAATCGCCTGTTCTCACTAGCCAGCCTCGTACTTGGTGGTGTTGGAAAGCCTTCTTTATTCAAAACA
752 GGTACCCTTTTCTATACTGAGATATATCATAAGACTAATAAGTTGATTCGA[A/G]ATTTCGGTATCAACCTCTTGGCCTAAAAAAAACAATCTTTCTCGATAAAG
753 GGTACCGTAT[C/G]GATACGGTTTGGTACTTGTCGGTTCCGGTTCGGATCCGGTTACATCCGAAGTAACCAAACAATTAACGGCTT[C/T]GGTTCGGTTCTAGTGTAT
754 GGTACCTGAGACAGCCAATGTTTCTTCTGTACTCTTTCTCGCTTA[C/T][A/G]TTTTTCTCTTCACTCCCCTTTGAAAGACGCAGACCTGGATCCATTGGGGCGTGAA
755 GGTACCT[C/T]CTCAACTTCCATTTTATGTCTTTCGTAAATATTAACACCAA[C/G]TA[G/T]AC[A/T]ATCATTGATGC[C/G]CATTTTTTACGTCCACC[A/T]TGTTTCTTTTTTTTCA
756 TGTACCAACAAGAGTGGTAAATGAGTATCTGGTAGGCGTTCCGCTACTC[C/G]GATTCAATTTTCGTTAG[C/G]AATAGCTATTTACATAAATTACATTGATTGGGTC
757 TGTACCAACCAACACAGCGAACGGCATGTGATTTACGAAGAATGGCAGCGAGTCC[A/T]AGGTCACCTATCTTGACTTCACCTTGGTT[A/T]CCATTGATGAAGATGT
758 GGTACCTTG[G/T]CCACCTTG[G/T]CCAAGCACTCTAGT[C/T]G[A/C]ACTGAA[A/G]TTTTCAGTAGCTTTCTCTAACTCTTTGGAGGTGAATACTTTTGTCTTCTCGATGCTGCC
759 GGTACCTTTTAGTTACT[C/T]TTGAGTAAACGTGAAGATAAGATCTA[A/T]GGTTCTTCGATCGTGGAAAAAGCTAGATC[A/G]TATTTGGGGCAATCAAGCAGGTGAATA
760 TGTACCAAGGCGGTGAC[C/T]AAGTTCACGAGTTCTTAGATCTGGAG[A/T]GAGATTTGTAATGGTTTTAACTAGTAGTAGTCTGTTGTGTTGAGCATTTGGTTATTT
761 GGTACTCTTGGCAAACGTATTATACGCTATCCTATTT[G/T]ATTTTCCTACACGAGTTAATGGGAGATTAATTGACAAAAAGAGGAAACCCCATACAGTATCTCG
762 GGTACCAGAGCCAGGTTGGGCCGTTACCATC[A/T]TTAAAGAGCCTCAGGTTGGAGACTCGATCTAAGCTTAAGTTGTAGCTTAAGATCCTGGTGCTTGTGAACA
763 GGTACCGCAGA[C/G]AATGAGAAT[A/G]CTGTAGTGGG[A/G]AATAT[A/T]ACACAAAACTCATCTATCACAAACGTTTCACCTTCACCAAGTAT[C/T]AATCCTTTTCGGACACCC
764 TGTACCAGAG[G/T]GTGCTTGAAGC[A/G]TGTTGTTTGAACAAGGACTTGGAGTTGCT[G/T]CCGTTCCATGACCAGACGGTTATTGGGGAAAGGGGTATCAATCTAAGCG
765 TGTACCATATGTAAGAGGTTCTTCTTATTAGTAGGGTGATTTAGAATCTAACCGTGT[A/T]A[C/T]AATGTGCAGGGATCATATGGAATGACACATCAGCAAGCTCTA
766 TGTACCATTGCTGGAGT[A/C]AAGTTATCATTATGATGCTTACGGTCTCCTATAAGTGAAGTTGAGTTTCTTGAAACGGGCATCTTGGTGGAAGAGAAGAGAGAG
767 TGTACCCCAAGTGCTTATCTTTGAAATACGT[C/T][C/T][G/T]T[A/G]TATTTCTTTTAAGGTGAA[G/T]TATG[A/C]ATG[C/T]GCAATG[C/T]C[A/G]CCC[C/T]ATCGGATAAACCTGCCGCAAATAAG
768 TGTACCCTACCAAATTCCATCAGCAACCACAAATATTTGAGGGTTTTGAGTCTTCCTGGCTGCAATCTCTT[C/T]GGAAAGATCCCCTCTTCATTGAGGAATCTT
769 TGTACCGAGTTCATCTGTCTTCGGTCCTACTTTGCT[A/G]AACAAGGAATCACACATCAGACCTCATGTTTTGAAACCCCCCAACAGAACGGTTGCGTTGAAAGG
770 TGTACC[G/T]CTTCTGAAACCAGTTTGTGGTTTGATCAAGACCACAAGTGATTAAGCCTGTCTTAGAATCTTTTGCAT[A/G]TGAATTGATGTTCTTCTTTTTGGTAT
771 TGTACCGGCCCCGTTTGGCAATGCTACACTTGGTCAAGCTCCTGCTTC[C/T]GGTTCTGCTAGTTTTCTCTATTGTTAAATTATGTTAA[A/C]TGTCCCTTAGATCTT
772 TGTACCGGTTTAATTTTTTTTTTTTTTTTGTAAAATCGAACGTGATTAACAAAAGGTTTTGTTTATTGCGTTGTTATTTCCC[A/C]AACCCTTGAATATTTGGGT
773 TGTACCGTAGCGATCTCCGGTGAGTCTTCGATGAATGATG[A/T]TGTTTCGGCTTCAGAAGGCTTTGAACGTCGTCAGTGGATTAGTGGTGATTTTTGTCGAGTC
774 TGTACCTAGACAAAGAGATTACCGAAGATTCAAGCG[C/G]CCGACAGTCGAAGATGACAAGTAGACGTGGCGTAACCAAAGACCAAGTCATGAAAAAAAAAAAAA
775 TGTACCTCCTCTCTCAGGTGAAGTGGAAGCAGAGGAGATGCGAGGGAAGGCGTGGTTCTGGTTCCAGAG[A/G]GTGAACATTCTCAGAGACGACGCCACGTGGTG
776 TGTACCTGAAGAAAGGAAGCATCACATCTTTCGCAGGAGGTGCAGGC[A/G]CTGG[G/T][C/T]TATTACTCATCCTCGCTGGATATCTCAGTCTCAATGCTTTCAAGAAGA
777 TGTACCTGTTGGACGACAAGCCAAGAAACGGTCAAGAAGCTGCTGCAAATGCTGTACTCTGGTGAAAAT[C/T]TTCTCTGTTTTCATCTCTGCGATGGGTTGTGA
778 TGTACCTAAACAGGATATGTTACTCTTGTATCAAGAAAC[A/T]TCTCAATCACACAAGTGC[A/T][C/T]AAG[A/C]AAGAATGCAATTAAGCGGCTAAGACTCTTACCAGCTTA
779 TGTACCTCTTTTCGA[A/T]GCCTT[C/T]TTTCTGCTAGACATCTTTTAAACTT[C/T]AA[A/T]AAAAAAAGAGAAGAAGAGGGA[A/G]AGGGAA[A/T]TTTTTTCTCAAGAAACATCTTA
780 TGTACCAATCTTCTCTTT[A/C]TTACATTCCTTTTTTTTAAATGCAGCTTGGAGACTACGCTTAGGAGCTACTCTTGCTTGACCACTGGCGATACAATCATGGTT
781 TGTACCATAAACATAGGCCGTATACATGCAT[C/G]TATGTCCATACAAAATATAGTGGAAGAATACCTTCATGAAAGAGATCTTTAATCACCCGATCAAGAACTG
782 TGTACCCGAACGCCCATGC[C/T]TAGTTTTATTTATTAATTTAGTTTGTTTAATTTTTTTTAATATGCTTACCAGCTGTGTCTCCTTAATCGAGACACAGTCTTA
783 TGTACCTCTTCTCTA[A/G]TAG[A/G]AT[C/T][A/G]C[C/T]CCTTTCCTGAGAATCTGTAACGGTGTTGTTGACCGGAGGAGGCAGATCACGGCGGCAGATTGGGCATGAATTGTGA
784 TGTACCTGATCCTGAAGAGATCGAAGCAGAACCAACATGTGTTATGGGCAGGAAGTCACCATT[G/T]CCAACCATGACTTGGTCACCACCGTTGTAGTCATGAAC
785 TGTACCAAAGGC[C/T]CTATTTGATTGGAGGAATCCCA[G/T]AATCCAG[A/G]ACTATAAGT[C/T]CGTGGATGAGTCTATTGCTAGCTGGGCAAAATAATGGATTACTGATGA
786 TGTACCAATTACACATAAGTTTGCTTATGAAATAGCCATATATAAG[G/T]TAAACTATCTTCTCTGTATTTCTTTCTGTATGACTATCCTTTCGCTTGGAAAATG
787 TGTACCATTAAGGCCTCGTAGAGCTAATTGCATTCT[A/T][A/T]TGTATCATGCCCCTTTGACTTGTGGTAT[C/G]TGGAGTACTTTGTTCCGTTGGAGGAGTTTGCATGA
788 TGTACCCCCGTGACAATTTTATAGATTTTTTTTTTGTCTCAAATTAGATGAGTTTTCAATTTTCAATGTAAAATTTT[G/T]TTTTAACAAATTTAGAGATTTATT
789 TGTACCGAACACCTTTTTAGATTTAGCATTGGTTCAGCCTTGACTTCCATGAATGCTCACTCATGACTTTGGTGCATGTGTATT[A/G]ATTAACGAGGCCCTGAC
790 TGTACCGA[A/G]CCTAGAATTGCTCGTCGCATATGTAGATTTTTGAATCTCC[A/G]ATGCTTCCCGTCCATCACCGCCAAAGCCTTTGCAAATAATCTTCTCCTTCAC
791 TGTACCTACCAATTACAGACAGATTGAAAAGATT[G/T]TA[C/T]CAATC[A/T]GAGCAGACTGCTGG[A/G][A/G]GATGAGATGGCATGCCGAGCATACTCAGACGAAAGGTGAGAT
792 TGTACCTACCATATTATGACTTCATATGTTCA[A/G]CC[C/T]CTGCTATTATGGTCAGGAGCTCTTTTCATCTGCAGGTATATCTATCAAGGA[A/G]TTCCTCGGGACTCT
793 TGTACCTGACTTTGG[A/G]TAGCTACA[A/G]ATGAAAAAGTC[A/G][A/T]C[A/G]GGTCG[A/C]GCTTGGAAGAAGTCTTGAGCGTGAAGGCAACCTGCAAGGAGAGGCTCTATGATCCA
794 TGTACCTTCATGCTGTTTCTCCTATAGATGG[G/T]GAG[C/G]TTCTCTGGAAAAAGGATTTCACAGCGGAAGGGTAATGATGACAGCCTTCGCTTTTTTTTATTTAAA
795 TGTACCAGACACACACATTTGGTTCATTGTCGACT[A/G]GATAGGGC[A/G]CTAGCCAACAGCTCCTGGTCA[G/T]ACCTTTTCCCAAATG[C/T]GAGATCTCACTATCTAGCC
796 TGTACCAGAGATAGAGATCCCGAACT[C/T]TATTCGCG[C/T]CAGCATCAGGACT[A/C][A/G]CTCCTACGCCACTTCCT[C/T]CTCAGGAAACAT[A/C]AGAGCTCTAGGCTCCACCGT
797 TGTACCGGTACTTGAGATTCTCTGCTCCTGATTCAGCAGACTCTGACCTCTCCGTCTTGAAGTAAAACT[C/T]CTTCATGG[C/T]TTCTGACTCGAGCTGCTTTAGTA
798 TGTACCGTCATATATCCGCATGTTGGGAAGGGAGAACTTC[C/T]GCG[A/G]CATCTCGATCAGCGCGATCTCATCCGTGA[A/G]ATGGGTGAACTTTACCATTGATTCTTG
799 TGTACCGTCTTCTAATTC[A/G]TCTGCTGCCAATTCTATGTATAATCCTCCTCCGTCTTCGGCCGCTGGATGCAGTAATTCTCTGTCCAGTGACAACAATGTTCA
800 TGTACCTATTATCAGTGTTTTTAAAACCGGATCGA[C/T]CCG[A/G]TGGTTAGACCGGGTTCGACCGTGAACCGGTTATATAGCCGGGTTGGTCTAGTAATTGGTTCG
801 TGTACCTCTCCATGATAGAAAGTTG[C/T]C[C/T]GTGTGCTTTAGGTCAAAGAGGTCGTTGGATGACAGAAAACTTCAGAA[G/T]TTGCTAAAAGAGCTTTCAGGTCTCTC
802 TGTACCCAAAATGT[C/T]ATGTCTAGTAGAGTCAATAAATAAAAATTTACTTTGGAGCATGTTAAGAGAAGTAGTAGAGAAAAAGAAATCGACCTTGCATAAAAA
803 TGTACCCTCTTATCTGGATTAAAAAAGGTATTCCCAAACACAACTCTCTTGC[A/G]TGGTTAATGCTACTTGATAGAGGCCCTACTAGGGATCACCTCATCTCTT
804 TGTACCGCTTCTTTGCGTCACTCTCTGTCCTT[A/G]TCTTCTTCGCGATTTTCTCAAGCTGAGAGTTTGGGATCGTTGGTGGGCCTTTGGTGACATCAACAACTT
805 TGTACCTATATATCTAGAATA[A/C]AAATCTTATAATAAGGATCTAAAATAATTCTTCA[A/T]AATATTTTTTT[A/G]GATGTTCATTATAT[A/G]AAATAGCTTCTAAACACA
806 TGTACCTCTTAAGAT[A/C]AGGATCCTTGCAGTCCACATAATATAATCCATCTCATGTTATACACTCCAAACATCTAATCCATCAACGACCACTGAGAATGCCCT
807 GGTACCTCCTGATGTGTCTTTCCCACGTACGTGCACCATAAAAATACTACA[A/T]AAGGACAACGAGTTTAGA[C/T]AATATAATCCTGAGTGTGTGTGTAGTTTAAG
808 TGTACCTTGATTGCTAGACACAAAAGTTTACTATCATAGTAGGTAGATTGC[A/T]AATATCTATGTTTTTTGTATTATAAACCAGATATATAAATAAATAAATAA
809 GGTACCTAGCGACGGCAAAAC[A/C]ACTAAACGA[A/G]AGGCATTGT[C/T]CTAGGGAGAGTA[C/T]ATGTGTTCGAT[A/G]T[A/C]GAGCTGATAG[C/G]GAG[A/C][C/T]CATTAACCATACACTCT
810 TGTACCACTTTTCATTTTTAC[A/C]ACCACTAAA[A/G]AGATATTTT[C/T]AAAAATACATTT[C/T]TTCATTAAGTG[A/G]C[A/C]AAAGACTCTTATGC[A/C][C/T]TTGTTATTATATATATA
811 TGTACCACAAAATCAACCGTGCAATGGATTCTTCAGTGGATGGTACTGTTGATATCATCAGTTCGATGCCACA[A/T]GAGATCCTCCACCACATTCTCTCGTTTA
812 TGTACCG[A/C]GAGGCCTCATCTCTCGCTTCACTCAGCTTCTATCAAT[A/C]CGGTCCACCACTCCTTCACCCTCACAACCTAGCTTCTATCTCCTCCGACGATTCAG
813 TGTACCGCTTCTCGACCTTATAGTGGTGAGATCGAGGAAAGAC[A/G]CATCTACACACTACACTATTGGAGAAGTGAAACAAGACTCTTGCATCAGATCAATTGA
814 TGTACCTACCTTTGAGGTAAGCTCATCCAAAGCAGGATAAGCAGTTGTTTCTAACTCTGTTGTCCTTGCAGC[C/T]AAGAAGCTACATATTGCTTCCAAGAAAAC
815 TGTACCATTATGACAGCCCAACTTTCATTATATCCTTGAAGTACGCAAACAAGTCAAGCTTT[G/T]ATCCATTGAAACATTCCGACAGCCCTAGATACTTACTTG
816 TGTACCATTATTCATCTTTACCATCACTAAATGATATTTTCAAAAATACTTTCTTTATTAAGTGACAAAA[G/T]ACTTTTATAACTTTGT[C/T]GAGGAAATTTCAAG
817 TGTACCCTCACTGGGGATTCTAGCGACCTTGATCCCAT[G/T][C/T]TT[A/C]GTAGCAGCATCAATGTCAACACCTTTTACAATCA[A/G]ACCACACTA[A/G]AAACGTAAGGAAAC
818 TGTACCCTCCTTGTCGAAGAAG[C/T]TGTAGGTATCCTCATCTCGCATGATGTGGCACGCCATAAGGTACTTGATGTCGAGGTAC[G/T]AAT[A/C]TCCGTGTTCACCTTG
819 TGTACCTGTAAAAAAAGTTTGAAAAATGTTAATGTATA[A/T]CCAAAAATAACGTGTTCCCCTATTTTATGGGTGACGATGTTAACTTTGTACCTGATCACACCT
820 TGTACCTTCTTCTTT[C/T]GCGTTGCATAGTGTAGTGACCCACATTCCGGTCCAATGAATTCAGGTCGAGGCCCAAACCCATCCCCA[A/G]AAGCCCATGGTATTTTC
821 TGTACCAGTTTGGGAGCTACCTGCTATAGGTCTCCATTCATTCCCCGGAGAAGCACGAGAATTAC[A/G]AGAGTGTACAGGTCGTTGAGGGGCTGAGTTGTCATT
822 TGTACCATTTTTTCAATGTAATAAATTATTTGTGAGTTGTCTCTCTGCTTT[C/T]ACACTTGCTGCTAGTGTAAGTGGTTTATCTCTATCAATGATAATAAAGCT
823 TGTACCGAGGTATC[G/T]GACAACATGTGGAGATGACACCTGCAGACC[G/T]TCGCCCTCTCCGAGCTGCGGAATGATGCTTCTCTGGGCCGAACCTGCTGGAGCTTA
824 TGTACCAA[C/G]GCAGCTAACAGCGTGCCCAACACAACCTGCAGACGCATGCACACAGTTGGTGCCAAACTTTCAATATAGTCTCATTTCAGCTATTATTCAGTA
825 TGTACCAATATTCGAACCCATTTCACATTTGTTATTTAGATTTATATATATATAT[A/T]TTTTTTTTGATGAAATGTTAAATTTATTGATCATAGTAAAAGAATG
826 TGTACCACACGCACAAGTAGACAAAAAACTTAAAAACACAAGCATAAGGAATGACC[A/C]GGTACTGGTTCCTGCACAAACTATCTTGACCATGAACCACCGAAG
827 TGTACCAGAATTTTGCG[G/T]AATCTTAGTGATTTGTTACCATAAAAATGTTTGTTTTTCTGTAAACACTTTTCCTAGATTTTATATTTTTGTTTTTGTTGATGA
828 TGTACC[A/G]TCCCCACCGCCTGTTATATGCCCACCTATGCCTACGGTTGAGCACAACCCTGCTGGGAACCCATGGAGCTTGCTCTTCTCTGCAATTCTGCATAG
829 TGTACCATGATTTC[G/T]GTTCCGCCATGCGTTTTCATTGTTCCACTCATAACATTCAATACCTGAGAGGTGAATAAAATGCAAAGCGGTTCAGAATTTTGTACT
830 TGTACCCACAGGTGATACCTCTTTTCCATTAAAAACTTTATCATTTCGTA[C/T]ATTCCAAATGTACCTTAAGATCCATGGGAAA[G/T]TTTCAATAGGTGGTTCCAT
831 TGTACCCAGCGTGGGCCGACAACGAAGTGGTGGGT[C/T]CTACTCTGAGCTGAGATCGAGAATAAACGGGCCACACGGCCCACTAGTGAATAGTATATTGTTGCT
832 TGTACCCCATCTCCAGCGACCTTGACGCGGTAAACGGT[C/T]TCGAGTGCCGTGGTGGTATCGTCTATCCCGAAGTCACTGTTGCTACCAACATCTGTTATGTGG
833 TGTACCCGGACGTCC[A/T]TCCCTAATTGAACCAATAATATACATAAGTATTAAATATATTTTCACTTTATGATATTTTGCTACATATTATATAGCACATTACTA
834 TGTACCCTATTTCTCTCCTTTCAGTTGCTTTATTTAGCATCAG[A/G]GTGAGCACATTGCTGATAATTACATACA[G/T]GTAGGGAGAGAGAGCACAGCCTTGTCTGA
835 TGTACCGAAGAGGTTC[C/T]GACCGG[A/G]CTTCCTGATGATGGCGAGGAAGTGGACCGTCCTGCGGATGCGTT[C/T]GGTG[C/T]TT[C/T][G/T]TTGTCCGG[A/G]GACTTTGACTTTGGG
836 TGTACCGGTAGTAGTTTT[G/T]CCTAGGAGGCGGAGTACGGTCCCTACCAAAAATAAAACATTCCGG[G/T]TTCCCAAGGAACTCCGAGTCCTTATGCGAGCCCCCGA
837 TGTACCGGTT[A/G]ATAG[A/C]GTTTCGAAACAATCATACAAAC[A/T][G/T]T[C/T]ACAAATC[G/T]CTCTAAAC[C/T]GCTC[C/T]GAACCTCTTAAAATCAAAAGCTGGTTCCAGCTTGCAGA
838 TGTACCTACGGGTTCATTGCGTATGATT[C/T]ATTACTGCTCGAGAAGGGGTTTTTCGCTAACTGATCAAGAGCAAAGTTTAACTTTATATACCTGAGAAGCCAC
839 TGTACC[G/T]CGACGCCATGAT[C/G]GC[C/G]TCGTAGACTCCTGATCTACGCCACATCGTGGCGTTGGACTCGGCCATGG[C/T]GTTCACCCACTC[G/T]ATCCAATTCACCGAGG
840 TGTACCTCTCGTT[C/G]TAAT[C/G]TTCTCAGTCGTGTTGATGATCTTAATCTGGATATGGTGTACTCTCAGATCGTTCAGGAGGAACGACATCTCAATGCAACTCGC
841 TGTACCTCTTTTCGAAG[A/C]CTTTTTTCTGCTAGACATCTTTTAAACTT[A/C]AAAA[A/G]A[A/T]AAAA[A/G]AGAAG[A/G]AGAGGGAAAGGGAA[C/T]TTTCTCTCAAGAAACTTCTTA
842 TGTACCTGAACGTGCAAGCCTTCTTTATCGGAA[C/T]GTTTTTAATAGTGGGAGTTGTTTTGAAGTATTGTGAACCCTTATTTTGAACTCTTTCTTGTGGATCAT
843 TGTACCTGAGTAGCATGAGTGTTCCTGTG[C/T]TGACAATGCAACGTTGAAATCCCCCCTGAATGATC[C/G]ATGGGTTCTGCCCTACTGACCTCCCAATCGCTTCTA
844 TGTACCTTCTTAAAAAAACGGATATGAGTTACAA[A/G]AATATAAGAAAGAAAATATTTAAAGGAAGAGACTGACTTAGAGTTTTACTGTGGTTGGAAGTTGAGA
845 TGTACCTTGTATGTAA[C/T]GTAGAATGCGCCGTAGAGCTTGTAAGTGAAGGTCTCTGGGATGGGATC[A/G]TGCATGAATAAACATATTTGTTGAACAGCGTATGCG
846 TGTACCATTTTTCAT[C/T]TTTACCACCACTAAAATAATTTTTTTAAAATATCTTATTTATTAAGTGGCAAAAGACTCTTATACCCTCGTTATATATATAATAAA
847 TGTACCCCTGTTCCTTATATACCTGTATCAGTGGGAGTATGTATCAA[C/T]GGTGTTATCTACTATGGCGGTTATAAGTATAACTCCACTACTGATTTTAAGAAT
848 TGTACCGCAACAGGAGGCAGGGACATACCAGATGGTGCAATAACAGTAGGCAGGGACGTACCAGATGGTGCAATAA[C/T]AGTAGGA[G/T]CCAGGAGGTTTTGTTCC
849 TGTACCGTGTTGAC[C/T]TTCTTCTTTTTTTATAAACCCTA[G/T]CGGCTGATCCGGTCAGCTTCGGGAGGAA[C/T]ACACTTAGTGCTACATAGTGGACTGGCTACCACA
850 TGTACC[A/T]AAATT[A/C]TACTAAAATTTAGGCATGATATGC[C/T]AGAAGACTTCTTGGAAGAAGTCTTATGTGAGTCTTCAAGACCC[C/T]ATAATTAAATAATTAAGCAA
851 TGTACCTATAACACATGTAAACTATCCCTTCACTAAAAG[A/T][A/T][A/T]TTTTTTTTTT[N/-]ATGAAATGTTAA[N/-]TTATTAACATCACAAAAAGAATATATGTACAACTAT
852 GGTACCACCGAACGTAGCTACCACCTATGACTGATCTCCGACCACTCATATGGCAATGTTTCTCGATATGTCGCTGATGGAC[A/C]ACCAGATCCACTTTTCTTC
853 GGTACCACTCAAAAACATTAAAACTT[G/T]ATATTAGAGCATAGAAAATCAAATATGTACATTTTGTGCAGTATCCCG[A/T]AGTTGATATTTTGGCACATACCAAGT
854 TGTACCTGGCGATCAGGGTCGGCCCTGAGATTTAGGGGGCTGTAGGCGGTTTTTAAAAGATTCTAGCTAAAAAAA[A/T]TTTTTGATAAATTTGGGGGTCTAAAA
855 GGTACCCTCA[C/T]GCCTCATCTGTCTTTATAAACAACGTAACCCTCACACTCTCTACACAACCGTCAACGAGATCAAATCAAACAGTAAACGAATGGCGAAAGA
856 GGTACCCTGGCTTAGAATCTGCTACTCCGTTTGATATACTGTTATCACTTGGTGAGAAGGAGAAGCT[C/T]TGACCATCCTCATCCACCGCGTAAACCTCATTCT
857 GGTACCCTGGTTTATAGGCAGGGAAAGAAACTTACTCAAGTATTAAATTAACTTTTAGTTTTTTTTATACATAA[A/T]TATTAGATATA[A/C]CTTTCATCCAAAAAA
858 TGTACCTTTACCTTGTAGGGGAATCTTCAAGCATCCGTTGTCGATAGTCGCAGGTACAGAAGCGTCAAACATAACCTGGAGATTAG[A/C]GGAGGAGGAGGAGGA
859 GGTACCG[A/G]TTTTTAGAATCAGAAGCTGGGTAATCAGAGTGGATACATAAACTTCTATGGAAATGAACAGAGGAGTAACTTCAACCAGAGTTCACAGTTCCAT
860 GGTACCGGACTA[A/G]GGGGGTCATCCAGGTTTCACACTCTTCGATAGCGGAGACTGTTTCGGATTGGGGTCCTCCAGGGTGGCTGGCCATTGAAGCACGAGCAA
861 TGTACCACCCATAACTTCTACTCATGCACCTCCTCATACGTACCTGCAGAAAGAGGAGTGAGTAAATGAGAATTA[C/T]TCAGTGAGGGCAGATTCTAGAACCTA
862 TGTACCACCTCCCTTTCTTTCTTTTACCGTAACTCTTCCTTCCAAACGATACGATACGAACTCAACTCAGCCATGACAT[C/T]ACAACGCGCTGCTACACGATCA
863 TGTACCAGGACCCAGACCTGGACC[C/G]TTTCGGACTTA[A/G]TTAGCTTACACTCGTTAAATCAATTAATTAATTTATTTTTCTTTCT[A/T]CCTCTCTTTCTTCTCCGG
864 TGTACCATACGAGCATTTAAATAGCATATCCCCACGCCTAG[C/T]TGCACAACGTGTTATAGGGGTGAGCAGTTTATTCATTTCTTAAATACTTATATGTGCGAC
865 TGTACCCACTGTGAATACTGGTTCCTACCTGTCACAGCCACAAAGCATGATGTTTCCCCAAATGCAGAGTA[C/T]ACC[A/G]TTGCCTGTCTTCCAGAGTCCTGCAAC
866 TGTACCCTATTAGACGACCAAGACCGACCTACAGGCTACTATATAAGGGGAGCCCAAACCCTAAAA[C/T]AAGGGATCGACTTCTTCAAGACTTAGAGACTAGAG
867 TGTACCCTTGTTCGAAACCCCTATAAATACATTTCGCCTCAAGTC[C/T]AACAACTCAGAGTCGTTTCATATTTTCTCATCACTTTCTTTTTGTTTAAATCCTTT
868 GGTACCTTCGACGAGACTG[A/G]TTCTGGTATCATCGGTCTCGGTGGCGGTCAGTTATCACTAATCTCCCAGCTCGGTTCGTCGATTTCTAATAAATTCTCTTAT
869 TGTACCTGCCTAGTCCGCGACTAGTGTAATTACCGCCAAGTGATTTTTGAGTATTAATGAAGATTGATACAT[G/T]CTGCTCTTCAAGTGCACTCTCTGCTCAAT
870 TGTACCTGTATAACAAGTAATATGAATCACGTAATTAAATATATACACCATAACAAATGAAATGAATTATG[C/T]AAGTAAATACAAACATTAGGTTGAAAGGAG
871 TGTACCTTGGAATGTCATAATTGATCACTGATATTGTCAAAAGCAATATAGATCATTAGGCAATATGATACCATGAAA[C/T]ATTCATGAAAATCACAGTAGGAA
872 TGTACCAAAAAGACGACCTTAGCATGAGCGACAG[C/T]CATCTTCACATAAGCCTCGCGCTCCATCATATTTCTCAAGGAAGGAAGTGGACATCCAGCAGGTTTG
873 TGTACCAAAACAGT[A/C]GACACAAAATATTTGTTTTTGGATATTATTAGAAAACCCTACATAAAAGATAATTTTGATTAAAGAAAAAAACTTAAATGATTTAAT
874 TGTACCAAAAGACTGAGACTGATCATGCAAGGACGTAAGATCATATTTTATTCTTGTTCTTATTCCATTCTATTTCTTCTTCTTC[C/T]T[C/T]TTACTTGGTCATCT
875 TGTACCAAACAATGTAGCTTGG[A/G]ACGCCAAGCTGCAAAGTATTAAAGGTCCTGATAATAATGAATCTCA[A/T]CGATTATATCAT[A/G]TCTGGAACATAATGGAACC
876 TGTACCAAATCGCCAGCTCCCGGGCCGCACGCTGCTCTCTCTCTTCAGACA[A/C]TTGGCGCTTCAAACTCTCGAGCTCTTCACGATCGATCACCTGGTTCTCGT
877 TGTACCAAATTGATAGCGCAATAAAACTTTGTTGGAGCGCCGTTGTTTGAAAACCA[A/T]TCAACATCAACAAAGATGGAACTTCTAGCGTTTCAATTAAAAAAA
878 TGTACCAAATTT[A/C]TTCACTATCACCAATTTCTTGGAAACCACTCTACTGTTATTCTTGTTTGTTTCTGACGTGTTTGAGTATGTTTACAGATCCTATCCATG
879 TGTACCAAGCCCGTATAAATTTATATATATTTATATATAAAA[A/C]ATAATAAATAAAATTGAAAA[A/G]GATC[C/T]AAAATTATTTGATATGTATATAGTTTTATTTTC
880 TGTACCAAGC[G/T]AGCAAGGTCAGAGAGTATATAAAGGTTGACTTTTTAATGTTTATTCAAAAACAAAAAGGGTTGACTTTTTTTAA[G/T]TGTTTGTGTATAGGGT
881 TGTACCAATCAAAAAGAGACCAGCTTTGTATCTCCAACCCATCGGAAAATCAATCTGCAGAGATAAGATCTGTTCGTTTC[C/G]AAAAGGTTTGTCCTTTGCGGT
882 TGTACCACAAAATTACCACGAGTTGTTGTCCACTTGGTATGG[A/T]TCTTTGACATGTGTTAACAACTACCATCTCGTTGCAGAATTTTGCTCAGCCTCACTTCC
883 TGTACCACAACAGACTGAGGTTTTAAATCGTCAGCCGCGGGTCGGTCGTTGGTGC[C/T]TTATAGATGGTTCCTGGAAGCATACTCGAGGGCTTTCAGGGATTGA
884 TGTACCACAGCTTGC[C/T]TCTTAAGAGGTGGTGGCAAATTCCCTTGATTTGAT[C/T]ATCTTGTTGTCCTTCAACCAAATGAGCTGTGCAGTCCTGTGCATAATGGC
885 TGTACCACCAGGTGTTGCACGGTGAAATTCACTTTCCACAATCAAATTGATTGGTGCCACACCTTCCTG[A/G]GAGAAACGGAGAAGTTGCATTAAACAACAATC
886 TGTACCACTCCTATCCAGTAAGCTGATCTTGGTCTGGTACTTCATTGTTGTGATAGCAGTATGAATGTTATC[A/C]AGAGATTGATAACCATGATCAAAGCGGTT
887 TGTACCACTGATGTTATTGTGCAGGAGCTTGTGACCAAGTATGAA[A/G]TTGTGCGTCATTGTTAGTTTTCGTCCATTTCATCCTATCTGAAGCGAGAGTCTCAT
888 TGTACCACTGTGCAGGTT[A/C]TACAAACAGAGAAAAGCCCAATTAAATAACACAAGTAGAAATCTAAATATAGGAGGAAACTTTGAAGTAAGAAACCCCTAATC
889 TGTACCAGAACGTAA[A/G]CCAAAACTGTACCAACTGTTGTAGCCACTATTTTTCACAACAAAAGAATGGCTTAGATAAAAGCATAGTTTCGAAAGCAGAAAAAT
890 TGTACCAGAAGCATCTAG[A/G]GGCCTCATCTCAGAGATGGATTGCGTCGGTGA[C/T][A/G]GAGCT[C/T]TGCAATGGAGACA[G/T]AGGCCAGGATGTCATGAGTGTCACTGTCT
891 TGTACCAGAATATATTACCGGATCTAAATGCAAGTTGTTTGTA[C/T]ATCTAAAGGACATATTACGAAACAAAGTCAATGGTCGGATAGGCAGGTGGTTATCAAG
892 TGTACC[A/T]GAGAGACGGAACAGCTCCTTCCAAAA[G/T]GAGCTCGTGAAGACCTTGTCGCGATCAGAGACAATGGT[A/G]CGGGGAAACCCATGCAACCGGACAATCTC
893 TGTACCAGATCGAATCTCGGATCGA[A/T][A/T]TCGGATCTCGGATAAACGTCTCAGGCCTATGTGTGTGTGAGGGGTTTGAGATACTTACGGAGTATGTATTCAACT
894 TGTACCAGATCTGAGATCTGCTCGTCAGATCGTATCAGATCCGGTGATGATCCCATC[C/G]CAGAGCCGGAGATCGACCCCAGCTTTGTTTTACGCTGGTCCAGT
895 TGTACCAGCTCCACTCCTC[A/T]AAAGCTCTTCTGGTATTTAATCTCTCTTTCTAGGCTCTTCTATCAAAACCTTTGAAACTATTTATC[C/T]GACTAATGTTTTTAA
896 TGTACCAGGTTGGAGATATGAGA[A/C]AAATTATATTGGAGAAGAAGGAGGTCGGATTTGGGTAGTTTGGGACCCTTCTCTCTCTGTTGTTATATTCAGGAAGTC
897 TGTACC[A/G]GTACCAGTTGAACCACCGGTC[A/G]AACTAATAAA[C/T]AACTTTTACTTCTTTTTTAGTTTTTAATTAGTTTTTGATTATGTTTTATATCTAAGTTTTCA
898 TGTACCAGTTTGGAGACTCGCCGGCGGAGAACTTGCCGCGCGGAAAGGAAGAGTACTGGCCACTGAAACTCGACA[A/C]AACAAAGACATTTTCTGTTCTAGGGT
899 TGTACCATACCAAAGGATGTGGTAGATTAAAAA[G/T]ATTGTACCAATCTGA[A/G]CAAACTGTTGGACGAATGAG[A/G]TGGCATGCCGAGCCTACTCAGACGGATGGTG
900 TGTACCATATTGTGCTATTGAAGAAGCTTATTTT[C/T]CTCGCCCTCCA[C/T]CTGGAAA[A/G]TACTACTTAGTCGACTAAGGTTATC[C/T]AACCAGAGATGGTTGCTTAGG
901 TGTACCATCTGCTCAGCAACGACTT[A/G]GAAGAAGGAGAGGTTAAGGAAGA[C/T]ATTTCTAAC[A/G]AGGATATTTAAGTGGAGTCTCAAGCTGCATTAGCCAAGAGAA
902 TGTACC[A/C]TCTTTTCCAGGTTTTTCGAAGTATCAAACTCATACCTAATGATTAGTTTTAGTTTCGACTGATCAGGATCTCTGGTCACATGTATAACATTATTG
903 TGTACCATGGGAAAATATTTGCCAGTCGCCAGCAACAACTCTCACCAGATGCTCCATTGTTGAACTT[G/T]AACAAGCTGGGTGCTTGCTGGCAAAAAATACAGA
904 TGTACCATGGGTATAGAAGATAAATGTAAGGATGGAATCAATCCGCTTGTTATTGGTGTGGTGGTGAAAG[C/T]CAAACATTGTTC[A/G]ACTACAGATGTCGCATTC
905 TGTACCATTATTCATGTTTACC[C/T]TCACTAAAGAGATATTTTCAAA[A/T]ATACATTTTTCATTAAGAGGCAAAATACTTTTATACCCTTACCCTATATATGAGAA
906 TGTACCATTGCC[A/C]TACTCTTACCACAGTCTGCAATGGAATGGCCTACTTTTTTTTCTCTCCTTTGGTGAGACGTTCCGCAATGCTCTGCCTATTGGTAGTGT
907 TGTACC[A/G]T[C/T]TTCTCACCGGATCCGTGGCGCAATGGTAGCGCGTCTGACTCCAGATCAGAAGGTTGCGTGTTCGATT[A/C/T]ACGTCG[A/G]GTTCAAAACCCCGGTTTA
908 TGTACCCAAACTTGGTTCAGCCCCTAGACACAGACAAAAATTCCAGGTAAGGACCATCTTTCATGG[C/G]TTTT[G/T]TTTGCTTTTCAAAAATGTTTGATTTGGTTT
909 TGTACCCAGTGGGGCTTTTCCTAG[C/T]TGGCGAGCGGGTCTGGTGAGATCGTGGTTGCTCCATGTTG[C/T]CGTCATAGA[C/T]GG[A/C]TTTTTCCTGGTGTCTTGGTGTTA
910 TGTACCCATTTTTCTCTCCCTTCTCTCTACTTTTTTTTCTTGCTTCTCTCTAAGTTCGCATTCGGGTAAGTGAGCATCCTGATTAGC[A/G]CGCGAGGAGAAAGG
911 TGTACCCCGGATTT[G/T]CTCTGAATAAGAACAATAAAAAAACAGGGGATGCAAAGTCTCCTACTATTGGTTTATATAGGTTTAAATAGATACTGGTTATTTCGG
912 TGTACCCCGGGTTAGGCCGACACGAGGTGGG[A/G]CCGCCTTAGGTCCTTACGTCTAGGTTGCTTGCTACATAATATAACTTATTAGCTTATGACTATGTTGATT
913 TGTACCCGAACGCCCACGTCTA[C/T]CACAATCGATGGATTCAAGCAAGTCGAAATCGATTTTTCAAATGGTGGTGTACAAAATGCCTTCTGATCTGCAACATCA
914 TGTACCCGAAGCCTCTTCGTGGTCGTTTTCGTATGACA[A/G]CGAGATTCCTATCCTTGAGAATCCCGATTCCCTTGCTGCGATCTGGCGCAAGATCATAGCGGA
915 TGTACCCGAA[C/T]GCC[A/C]AGGCCTAATGACA[A/G]CAGTTCACTTACCTTATTTTGAAATTATCAACAAATTTATCATTATAATACTTTGAAATTGAAGACATCAAAA
916 TGTACCCGATCGGGTATCAATCATGACCCATAATCGAAC[C/T]GAGACCTGA[C/T]CCATACTCAAACC[G/T]AGA[C/T]CCGCGGGTC[A/C]AAAAAAATA[C/T]CCAATATGTATTTT
917 TGTACCCGCCAATCCATAATACTATTTTTTATTAAAA[A/T][A/T][A/T][G/T]TTTTTT[A/T]AAAAAA[A/T]TTTATTTTTGTAAGTAAAAGTATATTTT[A/T]AAAAAAAATAAGATTTAA
918 TGTACCCGGC[C/T]CCG[C/T]GCTTGC[A/G]CGGGG[A/G]CTATG[C/G]TCCTAGTGTTACTAAAGGAGGACAAAACTCATTGTACGCAACCAAATACCACAAATGCACCACATTTG
919 TGTACC[C/T]GTCAAATGAAA[G/T]GGTATAACCGGGTTACAAGTAAACCAAATGTCACTCACTTAGTAACGTCAAAATCATTGTCA[A/T]ATTCTTAATTTCACTTCAAA
920 TGTACCCTGATCTTGTAGAGCATTCTCCCGATGGATTTTTGAGCCAAACAAGCTCGTCTGG[A/G]GCTCGAAGTTTGCTCGAATTTAATCTTAGTATTTTTTTTC
921 TGTACCCT[A/G]GGGTTCTTACTTAGATCATGGAATTATGTTTGGACCCG[A/G]AGGTCGTAGGGAGGAACCCGAAGATTCTCCCTTAGATCCTGAGATCATGGGTGG
922 TGTACCCT[C/T]GCTCGCTCGCTTTGCTCTCTCGTTGCGGTAATA[A/G]GCCTACATTGTGATAACCCGCCCTTCGGGATAAGAATGGTCAAGACAGAAGATTGGTCG
923 TGTACCGAAAATCTACCACTGGAAATCACATCACGATTA[C/T]GGAAAAACCAGCAAACCCCTCTTCTTTCAGTTAGAAACAGCCGCACATGTGTAAATTAAATC
924 TGTACCGAAACTGACCTTGCCGGAATAAGCACGTTGCTGAATCTGGCCCCGG[A/C]G[G/T]TCCA[A/C]A[G/T]GCTCTTCCCGGTGAGACGGAC[G/T]ATGGAGACTTCGATTCCT
925 TGTACCGAAAGGCTGCATAGGAAGAAACAAAGAGAATCATCAGAAT[C/T]TTGAAATGAGTATTCAGAGGAGATCGAGGAAGGG[G/T]AACCTGTAAGGCGAGATAAG
926 TGTACCG[A/C]AAGTTACTACTCTCTGTTAAGTTAAAATGTGTTTGCTTTGTTATTGGGTTTTGGAATAAGGTTTTGCTGTTGCAGGATCAAATAAACATGTCTG
927 TGTACCGACCATTATTATAACGGCCAACATTCTCTTCTCTTTTTCTTCTTGCCTGTGTTTTTCTGTAATC[A/C]AAATTTGAAAGAGAAGCAATGAATTGATTGT
928 TGTACCGAGAACTAAGCAATTATCTCATCAAGTCTGGTTTTAC[C/T]AACTCTCTTGCTGATACAAGTCTGTTCATCCTCCGGCGCCAAA[C/T]AAGTCTAAAATACA
929 TGTACCGAGAATAAGGACAAGTACATCATTGGAAAGTTCCATAAATGTTCTCTAC[C/T]GCCAGGTGGTTTAGTACATGCTGTGGTAAATAAAATTTGCCGAAGA
930 TGTACC[G/T]CAGG[A/T]GGCACTGGGCTAATACCACTGCCAA[G/T]CAGAGGAGACTTGTTTGTTACGGGTGG[A/G]TCCACAGCGGTCCACTTCTGTTTATCCTTAGACCTC
931 TGTACCGCA[C/T]AGGCAGGGACCCCAGAGGCATACCCCGTGGAGAATTGCACCAGGTCGGTCTCTGCTGCTGTTAGACCCGAGGCAAAGAATGATGTTTTGTGG
932 TGTACCGCTTTCTCCATCGACGGAGTCAAG[C/T]AACGGCGAGCTAGAGAGAGTGCTTTCCGACGTTGAAACTCCGTTTTTTCACCGCCTTCGTGAGGCCACGAT
933 TGTACCGGCCTTATCAAAGAAGCTGT[A/C]GGTCTCTTCATCACGCATGAAGTGGCACTTCTCCCAGTT[A/G]AGCACGAGATGTTTCTCCTCACACCTTTTTAGTAC
934 TGTACCGTCCAGGTCGTCCGCTTCTCGTT[C/T][A/G]GCTGATACATCG[A/G]CCCTTCTCCGGCTCAAGGCATCTGC[G/T]ACCAGATTA[C/G]CCTTT[C/T]CCGGATGATAGGTGAT
935 TGTACCGTGCTTGAAAT[G/T]TGTTAGAATTAAATTATATTCATTCGGAGTTCTATTTT[C/T]GGGTCCAAGGA[C/T]ATCAGGTTTAGCATCTCATACCTCACTGAGCGA
936 TGTACCGTGGCAATATTTCCCTAACAAGACGCATGAAAAGTAAAGGACCCTAGGAACGGAT[C/T]ACTCTA[C/G]TGGTTTTGTTTGGATATGAACTCCGGATGGAGA
937 TGTACCTAAAACATACGTCTCGAAACAAATATCAATCACTTTTAAAGTTCCAACTT[C/G]TGATTACCTCATAGAAAAAAAACTGTTACAAGATAGGATAATGTA
938 TGTACCTAAAATTCTGGGAAATGTTGAAAGTATGCA[A/G]TTGGAGTGACATGGTGACTTCAAGATTCGCTTCCAACCATTCTGCCACGTCACTCTCTACCATTT
939 TGTACCTAAAGTACCCAAACAACAAACAATTGTCCTAACGAGGTGG[A/G]CACTCGCTGCCCACTAACGGGCAAAACAAAACACTGCCGAGAGAGTGCTCGGTGT
940 TGTACCTAACAAA[A/G]TGCATGCCTCTCTCTATTTATATTCAGTAGAGTTTGTGGTTCACCACCCTAGCCAACTTTCCAACGAAAAAATATTCCCAAAATTTTC
941 TGTACCTAACGTACCCAGAGATATAAACAAGAGTCCTAG[C/G]AAGGTGCGCACATGCTGCCCACTAATATGCCAAAACACCACCGAATATGTGCTCGTTCACAC
942 TGTACCTACCCACTCACCTTCCTTTTGCTTTTCTGTTGATTTTAG[C/T]TTCCTCTTATTCTGCCACTTGTGTTACCTAGTAGCCTGTTTATTAACGGGTTTGTG
943 GGTACCAACGATG[A/G]CATCAGACATGTGTGGGAACCGAAATTCAC[A/G]CCGTCGAGTTT[C/T][A/G]TTAATCGGAAGAAAGCCAAG[C/T]TA[C/T]CCTAACCTTCCCTGAAGGTC
944 TGTACCTATAACAAGAAACCAGCATTGGTCACCAAAAATTAGAA[A/G]GAAAAAGAATCATACTTGCGCCATATTGTCTCTTCATCATCTTCAGACTTTGAAATT
945 TGTACCTATATGG[A/G]TCCAATATGGATTTAAATTTCTAGGACCCGAAGGATCTGGAC[C/T]TGACAAGACCCGATTTGAACC[C/T]GA[C/T]CCGAAGACCCGGATGTCCAT
946 GGTACCAT[C/G]AAATT[A/T]GTAAACA[C/G]G[G/T]AATTTTCCCCAAAATGTTTCATTAAAA[A/T][A/T]GTAATATACACT[A/T]A[G/T][A/G]CC[A/T]ATATA[A/G]TTAACTAATTCAAACCTTAGGGT
947 TGTACCTATTCTCG[A/T]TAATCTCTCCCAAACCGGATCACGTAGATTTTGGTTCGGTTCCCCATAAAC[A/T]AAAGA[A/T]ATAAAAATCTGCTTACCACTGTGTTCCGT
948 TGTACCTATTGGGGCTTAGGAAGACTTCTAACCAAGTGCAAGAGGTAAATTAA[A/T]TTGATTTTGTACTACTTCTTTATA[C/T]TAGTCTTTCTATACTTAACAATG
949 TGTACCTCAACTTCATTGATAGCG[G/T]CTTCTTCTTGCAAGGGCATCTTCGGGAATATCTTCATATTGAAAGTTTTGTGG[A/G]TCGATCAAAAGGATTTCATCAGT
950 TGTACCTCCACTCCTGTTCGAG[C/G]ACGGCCTAAGATTGTTGAATAACCCATCGAGGGAAAAGAATGTGAAGTTGATTGTGAGGTTGCTCCATCAGGCTTGTCT
951 TGTACCTC[C/G]ATTATTACATAACGTGTATTAATCTTTTATATTATAAACTAGGGGTTGGCCCGCCCTAC[G/T][A/G]ACGGGTGAGTTTACATTAAAAGTATTTTATAT
952 TGTACCTCCGTAATCAACCATCGTAAGAATTGATGTGAGCACGACACGTAGTAAA[A/C]TGACTTCTCAAATAATATGATAGAAATTATTTCAGTTACTAATTTT
953 TGTACCTCTAGTCTAAGGAC[C/G]TTTTCTCTCAATAGCTCGTGAGCGGATTGCAAAGAGGAAGCACCAAGATCTTGGAAACCTTGCTTCACGGCATGCATTGTG
954 TGTACCTCTGGGAAGAT[C/G]A[A/T]A[A/G]CGACAAACTG[G/T][C/T]AGAGGAATAACACGGGACCCGGTAGAACTAATTATACATGCTCAAAGTCAAAGCAATGCATGGTTTGA
955 TGTACCTCTGTAAATAGTCATTGTAA[A/G]AATTAA[C/T]GTGAACGCAACACGTA[A/G]GAAACTGACTTCTCAAATAATATTATAGAGATTTGCTATATGCTAAATTTA
956 TGTACCTGAGCAGATA[G/T]ATCCTCAAACTCTGATACATAATCCACTACCAAAC[A/C]CGTCTGAATGATCAAAAATAACCGCATACTAGGCTCATGTTCAATAGAT
957 TGTACCTGCAATGGTCACACAGTATCTACTAATTAGCGA[A/T]TGGATTCTGATTAAGTTAATGCTCATTATCGTGTCATGTAAGACAATCAGACTTGGGGTTGC
958 TGTACCTGCACTTTTCCCAGATGAAGAGGAAATGAAGTTCGCGGAGCAGCCGAACG[C/T]CCCCAATCCAGGAGACGACCGTGAGGCGTCGGATTTTGATGCCCC
959 TGTACCTGCAGAAGGTAACAGACCAAAGAATATCCGGCCATACTCTCAACAAAATTCCTCTGCAAAAGAAGCCAGCTTGGAAGGTTA[A/T]ATAAATTAAATGGC
960 TGTACCTGCAGGGGA[C/T]AAAAGAGTTGGGCTTACAGCTACACAAAGGCCCTCTCAATCAACTGGTAGCATATTCGGATGCGGACTGGGCCGGCTGTCCAGACA
961 TGTACCTTATCAAAGAGTATCCTATAGGGATTAAGATCATGGTATAAGTTAATGCCTTTGTCATTACAATACTCCA[A/G][G/T]GCTTTTGCGGTATGAAGCGCAACT
962 TGTACCTTGAATTTTGCAGGAAA[C/G]CCAAGCTTTTG[G/T]ACAATCCGAGCATACTAAACAATCAAACATCCCCTATTAGCATA[A/G]CATGATGTAGTGCAAATAGGT
963 TGTACCTTGAC[A/C]CTGAGCTCGTGCGAACATATCCATCGAATCTCTAATGATGTATTTCCAATATCTCTATATTCCGTTT[A/C]TGTTGATGATCTAACTACTCCA
964 TGTACCTT[A/G]ACCTTTTTCATCTGAGGCATTAGATACAGGATCCCTCTCATGACACTCTGCGAGATCTACAGGTTTGAGAACTCGTGGCTTTGACGCTTCTCT
965 TGTACCTTGTCTGGATACACAAGCCAAAACCCAGCTGTGAAGGTTCCAAAGAAGATTGTCACTACAAGC[A/C]ACATGAAGAAC[C/T]ATCCAATGTTGAGTTTTCTC
966 TGTACCTTGTGGAAAACACAAGATGCCGAATACTCCTT[C/T]C[A/G]TTCTGAGTGGGAGGAGATGATGGGCGCGATGGGAGATTATGC[C/T][C/T]ATGCCGACTCTATGGTT
967 TGTACCTTGTGTAGCTGGAGGTGCTATGTGATGAAAAAAACTAGAGAATTTTAG[A/T]GTTTACATACATTAACAAAAGAAAAAATAATAATTAATGATGTCAAT
968 TGTACCTTTAACGATTGCGTTTTTTGGAGAGTTTTTTTTTTTTTGCTAATTCTCAAGGTGTTGAGTTATGTCT[C/T]TTAGTATACTCTTCTTGTAGAGTAGATT
969 TGTACCTTTCTTTGAAGTCTTCTTCTTACTTGACATTT[C/T]GTAAATTTCAATTGGATACAAGAAGAAGAAGATGGAGAGGAGGGAGAATTTTTTTAAAAGAAC
970 TGTACCACGGCAACTTAGGGGGAGAGTTACTGG[G/T]TCTAAAGACAAGAGCAACGGTGGCAGGCACGGAACGTCAAAAAAAACTTCCGGTAGGAAGCTATGACT
971 TGTACCAGAGCATGCTTGATTCTAGGATAGTTGGGTTATGTAGTCCACACACACACGCAGCCAGCTGATTAGGTCTCACGGT[A/G]AGGTTTGATTGCTTAGTCT
972 TGTACCAGCAAATATAGTTTCAGACTGAGACC[C/T]GCACATTACAGCTGATTTTGGCGAGCCTTTCAACAAGCCTTGGGAACTGATTTGCATATGAGTACAGCG
973 TGTACCAGCAAATGTTGTTTGTGCGACGCATAGCCGCAAACAAACAAACACCTCTCTTATCTCTCTCTCGGCTTTTAACATCG[A/G]AACCGCGTCGGTGGTGGC
974 TGTACCAGTAAGTTCTTTAGGGTATCAAAGTTTTGAGTTTTTTGGTAGGGTTTGAGTTGGTCCTCCCAA[A/T]TACGAATATGTTCGGTTCTGATGTATATGAAC
975 TGTACCAGTCTCTTTCTCTACGGTGGTTTTAAAGATTTTAAACTTCTCAAAT[A/G]CCTCTGCTTTGTCTCCAAGAAGTATTGACCACATGTATCTGGTATGATC
976 GGTAC-T[A/G][C/T]GA[A/T]CATGAACATCTCATGATCTTTAGGGAG[G/T]TTTTT[C/T]CTACAAAATGTGGATC[C/G]CACTGATGC[A/G]TG[C/T]GTCCCACA[A/G]AAATTTAAAAATCACTC
977 TGTACCC[A/G][C/T]GT[A/T]CCTCATGTTGTCGCGTGAGAACTCTTCATATTG[C/T]GTTGTCTCCACGACAT[C/G]ACGCTGTCCTCA[C/T]GCCTTCAC[A/G]CAATCAAGTTACCAAAA
978 TGTACCCTCTTTTTATTGTGCCGGTGCTTACAACTGCTTAAAAAGAGCTGAGTCCAGTGTACA[G/T]ATGTTTTCTTCTTCTAGAAGATATAGCTACGTTATAAC
979 TGTACCCTGGGTTTTTTAAAAGTCATATTAGTG[A/G]TCTTGCGGGATTTTGGTCATTTGTATACTCTCAAACGCAGCTATACTGGTGTCATTGAATCAACGCAG
980 TGTACCCTGTCTCTGA[A/G]GAGATCCAATGCCCACGC[C/T]GTCTGCAG[A/T]TT[C/T]ATTTGG[A/C]AATGGGACCCCA[G/T]AAA[A/G]AA[G/T]TTTCTGATCAGATTTTCCATTGAGTTC
981 GGTACCA[A/G]AAACCAAGACAACTTTTGTTAA[A/G]GGAACCCCAC[C/G]CTCT[C/T]CTATCACTTTCCAGGTCTCTTTCTTCTCT[A/G]AA[A/T]TAAAATTATAAAACTGTGTTCT
982 TGTACCCTTTTGTAAGATCCTCCCAAATCAAAAGTCAAGCA[C/G]CGCCTGCGTACACTCCGTTGCTGCAAGAATCAAATTA[A/T]ATTTTATCAGAAAAGTTCTATT
983 TGTACCG[A/G]AGTCTTGTTGGTAGGTTGATGTACTTGACCATCACACG[C/T]CCTGACATCACATTTGCCGTTAACAAATT[A/G]TGTCAGTTCTCTTCTGCACCAACAA
984 TGTACCGAGACCAGAGACCT[A/T]ACAGTATCTGAGATTAAACAAATTGCAGGTATGTTCCCAAAAAAAAAATACCATTTACTACTTCCAAAGATGTGATAGTAT
985 TGTACCGAGCCATTTGGCTTGCATATACTTGTGTTTTCTCCAAGGACCCATGTGCATTTTCTTGTCTTTCATGCACTTTTTC[A/G]CAGCCATGCACAATATTTT
986 TGTACCGATGTTTCACTGCAACGG[A/G]TGGTGTCTCATTTGGGGAGTAGCGGCTCAAGGCGGTACAAATATCTGCCTTAGAAAAGTCTCTCCTAAGCTGATCTT
987 TGTACCG[A/G]CAATGG[A/G]TATCCCTCGAAAAACCG[A/G]GAACGATTCAGGA[C/T]GCTCTTCATAAGGCAAC[A/G]GACTTCATCGTAATGGAAGAGGAGATGAAAATCCTCT
988 TGTACCGTAAAAACAGTGT[G/T]TAAAAATTTTCCCTGTAAAAGATTTGAGATTCTTACAGGAACAGCAGATCTGTTCTTCATCTTGGATCTGTTATTTGTAGTA
989 TGTACCGTAAGCTA[C/T][C/T][C/T]CGGTGTGGGTTTAA[A/G]TAGCC[A/G]CCTTTAT[A/G]TG[A/G]GCTTGT[C/G]TGGAGGGAGATTGTTCATTCATCTCCGAGTTTATGTCTTGAGTCAC
990 TGTACCGTAGTTTTTACTGTAGGATGGGAACGAGATGACTGGTTACCCCAAGTTGAAGAACGTTGTTGTTGTTC[A/G]A[A/T]A[A/G]TGGATGCACGACGATGAGCTTCC
991 TGTACCGTCGTAGTGAGAAGT[A/G]GGAAAGGA[A/G]CGAGGAAGAAGGAAAAGCTGGAAGAACATAGCGAGGACGAATATGAAAATAGGAGCCGCGTAGGCTCTGAG
992 TGTACCGTTACAAAGATGTTGTGGTCAAAGACAAGGACATGGACAAGTCTTGT[A/G]ATGAGTTTGATAAGGTTTC[A/G]GTGTAATAAAGATATGTACTTCTGCCTC
993 TGTACCGTTGTGTT[A/C]GGAAGAAGAATAAGTC[A/G]AGATGCCA[A/T]AAAGTTGAGCAAACCCATT[A/G]C[C/T]ATTTTAGAT[A/G]TTTTT[C/G]TAATACACAAAAGATTACATTGT
994 TGTACCTAAACCAGACTTAGGACTTAATATCAGAACCTGCAAACAAATCAACCACAACCACAACAATAATAAGATAGTAA[C/T]TATCAATGACTCGATCGTACT
995 TGTACCTACAACAA[A/G][A/T]AAATGAAT[C/T]AGAACTGCTTCACCTTTATAATATTTATAAACTAGAGAAAGTAGCTAGAGACTTGAGTGTTAAGTAATACTCACACT
996 TGTACCTAC[A/C]GGTGAGAACCTTCAAAAAATAGGCCTACTTGAAAACATTAATTGTATTAGGTGTGGAAAATGAGAGACTGTCGGTTATCTGTTTTGCCACTG
997 TGTACCTACCAAACAAA[G/T]GTTAATCGAAATCAAAGAGGAAAACATCAGAAACTTATAATTTGGAGTTGTTAATCTAAACATTAGTAGCTGACCTTGAAGTGT
998 TGTACCTAGACGTGAAAATAAAA[A/G]G[C/T]ACAT[C/T]GGGTTCGCG[C/G]TTGATGAAGTTGATCGAACCACC[C/T]AGAGTTTC[A/C]AAGTC[A/G]TCCACATGATCGATGTTGGAAG
999 TGTACCTAGGCCTACCTCTCAACTCAAAGAAGCTGTC[A/T]CTTGCTAACT[C/G]CGAGCCGCTCCTGCAGCAGATCAGAACAAAAATTAGTGCATGGACAACAAAAT
1000 TGTACCTAGGCTTGTGGTTCTACAAAGCTAGTTCGAAGATGAA[A/T]CCTCTTTGGGTAGCTAATCGAGAGA[C/G]CCCCTTGTATGATTCCAAGGGAGCCTTAAAAA
1001 TGTACCTATCACGAACATAGTCTCGAAGACACTTCTGGTATGAGAAAACTATCCATCCA[C/T]CATCTGTTCTC[A/G]CAAGAAAGAGACACCTCGAGTGCCTGAACT
1002 TGTACCTCACCATTGCTTCTCTCCTTCACGGCCAGGTCTTGTGATTAAGAACAAAATCATGTTTAATTAGTTTGTAAA[A/G]TTCTT[A/T]GTCTACTGGTCTCGTTG
1003 TGTACCTCAGCCAGTTGCAGCTTTCCCATCTCGATGAGATTTTTAGCCTCAGAGCATACAGGGACAGAGTG[C/T]TTAACAACAGG[A/C]CGAAGATCCAATACATCT
1004 TGTACCTCAGTTTCTTTTATAAGTCTCTACTGTTTTTATCTTTGAGCTTCTGTAGAGATCTTTTCCTTT[C/G]TAATTTG[A/C]GTCACTGTGTGTTTTTGTTGATGC
1005 TGTACCTCCAATCATCCCGGTCCATATTCCCTATCATCAAATTCGCATTT[C/T]ATTTATATATAGAGAGACAGATCATAA[A/G]AGCATATATTATACAGGGAAACA
1006 GGTACCAA[A/T]TTTCT[A/G]CTCAAAGGTTTCATC[G/T]TTTTG[A/C]TAGATTACTTTGGCTTGAATGTCATACAACGACTCTAAC[A/G]GA[A/T][A/G]TT[C/T]C[A/G]TGCCTCCTCGATTGCT
1007 TGTACCTCCTCCTATGCGTGAGAATCCAGTAAAAGG[A/C]TGAAACTCTATGATGTGGACAGGCTTTAGAGACAGCCACACAACGC[C/T]AGATAGATTGTTGCTACT
1008 TGTACCTC[A/T]AGTTTTATCTTCTTCTTTTTT[G/T]TTTGTTTTAGATCTTTAATTTACATTCTTTATATTTTGACATTCA[A/G]TT[A/T][A/G]ATAT[A/G]ATAATTTGATTAGATA
1009 TGTACCTCTGACCA[A/G]CTTGTCACATCTGGATTGGAGCCTGTTGAATCCATGAAGAGTGTATCTGTTGTAATCAACAATAACTCAGATAGCACTGGGGTCTCA
1010 TGTACCTGAAGTTGTCACTATTAAAC[C/G]TAATAAAAGGGA[C/T]ACGTAGGGATCTTTATATGGGGGAGAAGAAGCACATTATAATGTTCTCCTTTACGTGTTACA
1011 TGTACCTGACACTTTTCACTACCATG[A/C]TGAGTTAGTCTTTCGCTCT[A/T]AACCCTCTCTAATTGTATCCATGAATGTGCAGTATGTTCTCAGAGAGTTGCCTTC
1012 TGTACCTGACTGAGACAAGAAGGCTCGGATGCAGTTATAGCTCGCTCTAACTTGACAGAT[C/T][C/T]TGTGGAAAAAGGTTGTGTTTAAGTCCCCCTCTTTAAGCCA
1013 TGTACCTGAGAATAGCGGCGAGGTATACGGGAGCACCGGAGCCATACATGATCACATACTTCTTCAAATTACGAGTGATACGAC[A/C]GAGGGGAAAATGGAGAC
1014 TGTACCTGATAGATCAAGAGAAAGCAACCAAGAAGAAGGAAAAAAATAGTCAAAA[A/C]GCTATAAATCGGAGGTTAAGAAAGAACCAAGAAGAAGATGATATAT
1015 TGTACCTGATCATTTGCATC[C/T]GGAAACAATTGCTTGT[C/G][A/T]AAACTTTGAAGTAGCAAGGGTGTTTGTAAAGGCAGATCTGTCAAAGGAGTTACCAGATAGAAT
1016 TGTACCT[G/T]CAACATCTATCTCAAGGAGGGAAGGAGGTCCT[A/G]CTCAAGTCTTCTGTGGGAG[A/G]AATACCTGT[G/T]TTCGCTATGT[C/G]TGTGTTCCGATTCCCTAAGA
1017 TGTACCTGCTCTGCGTGTCATAAA[A/G]CTAAGGAATCTTCCGCGGTTGAGGAGATTATGTAGCCAAGAAGAGTCATGGGGATGTCTGGAACATGTGGAAGTGAT
1018 TGTACCTGGTGACAACAACAGCTAAACAGGATTGTAAATTCAATAAAGCAGCAGATGACAAGACGAGATATGG[G/T]CATCCATCTGGTTGCCCTCCGACTCCTT
1019 TGTACCTGTGAGGAAGTTGTT[A/G]GATAAGTCTATCACTGTCAAGAGTCTTAAGTTGCGTAG[A/T]TT[G/T]T[C/T]TGTGA[G/T]CTTCCCAGTAAACATGTTATTGTCCATGAT
1020 TGTACCTGTTGATATGTGCTCAGACATATGACTCCACTCCCATTGAGAGTTCACTGAGCAGGATGCAAATTACAGCTTCAAGGAT[A/T]TTTGACAAAGTGACGA
1021 TGTACCTTACGATACACTAGTTGGGC[A/G]CTGGTACAAGACAGAGGC[C/T]TGGAGAGAAACATACGCCGATGTGATCAGTCCAATTGGCGATCCAAGGGATGAGGA
1022 TGTACCTTCACCATTCTTCATGTCC[C/T]CGCCGTGGCACAACAA[C/T]TGACT[A/C]T[A/G]TGTCATGATAACAACAAAGA[G/T]AATCGACCTTTGAGCTCTGATAAAAAAGAA
1023 TGTACCTTCGTGAC[C/T]TTCTTGAAGAGCAAAGACTCCAGCGACGGATCCGAGAAGGCCTTGCTTGATGAGCTTGAAGCTCT[C/G]GAGACTCATCTCAAGACTCAT
1024 TGTACCTTCTTTTTAATCATGTCTTGTTGTTTTAAGTATCACAAAACAATAGTATATAAAACCT[C/T]ACGTGTGCTGTGTTATTATATATCTCAGCTAGCAAAT
1025 TGTACCTTGAGTGCCATACCGATAATAGCAAGAGGAAATCCATAAGT[A/T]AGCATAATAGCAGACCACTCAGATCCAGGAAGGATGTTAAAGTATGCCCCGAAA
1026 TGTACCTTGATTGCTTAATTGATTAGGGCAGAGGAGAAACAAACCA[G/T]AGAGAGAGAGAGAGAGAGAGAGAAAGCTTCAGTTGAGGAAGACATGAAGTAAAGC
1027 TGTACCTTGGAGT[C/T]CCTCTAAACT[A/C]GAGAAAGC[C/T]GACATTATCAAACTGCG[A/C]GCCTCTG[C/T]TTCAACAAGTAAAATCC[C/T]GGCT[C/T]TCCTCGTGGTCTGTAAAAT
1028 TGTACCTTGGC[C/G]CCAAA[A/G]GTTATTGC[A/C]GATTTAGC[A/G]ATGCTCACCTG[C/T]TGGCCAGT[A/C]GCCTTCTCATATACCA[A/G]TAGTATCCTCATCAGCTATGTTGCTTGG
1029 TGTACCTTGTGTTGTTGAGTTCAAAACGTCAGTTTCCCACTTTGTAAAAAAAAA[A/C]ACAATCTTATCTTAATGAAACA[A/G]ACCAAACATGTTTTCTTTACCTTG
1030 TGTACCTTTAG[C/T][A/G]CATGACTGAACTTGGAGTTTGAGTTGACGTATGTGTCCACGGGTGGGGTTGCCGAA[A/C]GTTTGAGAAAG[A/C]AGGCTCCATATCTCAGCGGT
1031 TGTACCTTTATACGAGCGAAGCCTGTGTTGGAACATCAAGCAGTGACCAGGGCAGTTCATAGGTTTGAGCCC[A/G]AACTCTTGTTTATCAATCTGTGCAAGGAA
1032 TGTACCTTTCCTAGTGCAATGCGAGT[A/G]TATAATCTTTGGCGCTGATATCTGTTTTGCAGAAGCATCGCAACACCTTGCATCATAGCCCACTGGAGGAAAAGA
1033 TGTACCTTTCTCTACGTTTTCGGTGGCTACGGCAC[A/G]GACAATCGCCAAACCAATCAAGTCCA[C/T]GTCTT[C/T]GACGCTGGTTAGTTTCTCTCCGCACACCCATCT
1034 TGTACCTTTGAGAAA[C/T]TCATTAAGGTGA[C/T]GATGAGAGTGCCTTTACCGGGACAACTATATTCACAGA[C/T]A[A/G]TAACGGGGACCT[C/T]TGTG[A/G]AGATATGGAAATCG
1035 TGTACCTTTGCGTGATTCCACAAACGAC[C/T]TTCCC[C/T]TTGAT[G/T]TTACATCCATCAACGAAGCT[C/T]CTAGTCCTCAAAA[C/G]TGT[A/G]TAGACTCCAGCAAACAAGAGAC
1036 TGTACCTTTGTTGTAGCCTTCCGCAAGCTGGTTGGCTCCACCTCCATATCTAGTGTTATTAACAATTTTGTTAGTT[A/G]ATAAAAATCGTAATCATATATTAAA
1037 TGTACCTTTTCATGATCATGCTCATGATGATTATGATTATGATGATAATGGAG[A/G]CGTGGAATATGGAAGCTCCAGTGACTGATGAGTTTGTCTCCGTTGCCC
1038 TGTACCTTTTGGGTTTAATTTTGGGTGCCGAACCGAACCGACCCAAAAATATCCGATCCGGAT[A/C]CGGACCGAAAATTTATAAGTACTTTTTGGGTCTAATTT
1039 GGTACTAGGAG[C/T]GTCAGGGAGTA[C/T]GAGCGGGAGTTTTGCCAACTCC[A/G]CTTGTTTGCT[A/G]GTAATAATTTCGAT[C/G][A/C]GGA[A/G]GACTT[A/G]ATCAGGAGGTTCTTAGAT
1040 GGTACCAGGTTCGAATATC[C/T]CTCTCCACTTTTACTTTATATCTTTGTTTTATTTTAAGTTTATAAATTTATAAAACCCAAAAAAATTATTTAGCTTGTGGCC
1041 GGTACC[A/G]TATAAGATAA[A/G]CTGTTTTAGTATAAACTAATATTTCGACT[G/T][A/G]GA[C/T]GAACTCAA[A/G]AA[A/T]CAAGAACAAAA[C/T]CTATTTCCTAGCTAAATTAGACGCAG
1042 TGTACCAAAAAACTGAAGACCCATTAAGCATAAATAATATCGCGCACT[A/G]AATAAATTCTTAGCTAACGTAAATGT[C/T]ATCTACAATTAACAAAAGCATCACGA
1043 TGTACC[A/G]AAAAATATTC[A/G]TAATAACTACACAACTAGACCCTGACCCGCGCG[C/T]CAGCACGG[A/G]TA[A/T]GAATTTTTGGTTTTTGGTTATTTCTTTAACTAAATGAT
1044 TGTACCAAGT[A/G]TGAAGATCCCGGTCTTTCT[C/G]ATGATTCCTCCATCCAGAGACACTGCACCATCAGTTATGCATGGGAGGGCACTAA[C/T]CATATCAACCCTCCT
1045 TGTACCACCAAAGCTGATTCCGTTAAGAACATGCACCAGAAGGTCAAAGAGAGGTTGTAGGAGAAGTCGGCCAAGGTCAA[G/T]GCCAGGGTCGACCAGAAGAGA
1046 TGTACCACTCTGCGATTAAAAAGAGAACTGAGGAAGAGGA[C/T]CCAAATGACGCA[G/T]CTGTGGAACTTGAATGGTTCAAAGGCGTCTGGAACATTCATGCCTCGC
1047 TGTACCAGTCATATGTAGCTCGAGGAGCTCCA[G/T]GCTGGATGCATGACCTCTTGGAAGCTGATAAGCAGGGGAGATGAGTGAGGATGGTGTTTGGAAGGCCTG
1048 TGTACCATAACACCCAA[A/G]AAAACAAAACAGCATCATCAAGCCCCATAAGAGGTAAACTAATCATCTTCATGTTTTGATGAAGAGAGTCATGTGATCGAGTCA
1049 TGTACCCATATGGGTTTGGTTCTG[A/G]TCGGTTTGCGTTTCGGGTTTTCGGG[A/G]TCAAAGATTTCAGT[C/T]CTATTTTGGTTTGAGTTGGATTCGGATATTTGCGGG
1050 TGTACCATGGAAGTGTCTGAGCTCATTATCTCTTGGGGTTCCAATTCTAGATTCTTACCTATCACCGACTTTGCACAC[A/G]CAAGACACTCTTTTATCTCGTGA
1051 TGTACCCCGATTTCGTCGTGTAGACG[C/T][C/T]GGACGGTGTGTTCAGCCATATTTGTTTGTCAGGTGCTCCTGCTTCACT[C/T]GGCTTAATGGTTTTAATGATTCTTT
1052 TGTACCCTATTC[G/T]TTAATACATTACGATGGATGCAAAGACTATATTTATTTAAAATATGAATATGAATTTGCACTAAGAAATTAAGGAAAAAAAAATCGGTT
1053 TGTACCCTGGAATTTTTTGGGCATCAAACGGAACTGATTCT[A/T]T[A/T]TCAATATGGCACCGTTGGAAGTACAGGCCAGCCATTGCTTTATATGCAGAGCAGGAAG
1054 TGTACC[C/T]TTTTAATCAATTAATTAT[A/T]GACAT[G/T]AAATTTAATATTT[A/T][A/G][G/T]TT[C/T]TTTATAATTATAACAAGGAGATTTTTTCGGA[C/T]AGAAGTCCTGAAATCCAAA
1055 TGTACCG[G/T]A[C/G]C[A/C][A/T]AG[A/G]A[G/T]G[C/T][G/T][G/T]TACCGGA[C/G]CCT[A/T]GAAGGCTTTACCGGAGAGATACAACAAGGCGAGATAACAAAGGTAAAACCCTAATCTAGCCGCCCAGT
1056 TGTACCGTGGAGGTCCTTCTCTCTTTTTTCCTTTGTCGGTCACCTCCAAAAAAT[C/G]ATCGTTGTAGAGCTTATCTTCTGCCTCCATCTTATCAAACGCAACTC
1057 TGTACCGTGTGGAGCTATCTGT[A/G]GCAGACAATACTGG[G/T]GATGCAGTATTT[A/G]TT[A/G]CTTTTGATTTGGATATGGCTA[A/G][A/G][C/T]TAACCAACA[C/T]TCCTGCTGCTGAAG
1058 TGTACCGTTGGTTTAA[A/T][N/-]TTC[C/T]ATTCATAATCATT[C/T]TGTAACTAAC[A/C]C[C/G]TTTGGTG[A/G]GTATTTACTCTTGAAGCACTGTGAC[C/T]TCTTGAGGAGAGCGGCAGA
1059 TGTACCTAACTATAC[C/T]GGTCTGACCGTCTGAGATAACCAGGTCTCTGATGTTTT[A/G]TTTGTGAACCATAACAGATCTTTAGAACTTTTGGTATCCATATTGCT
1060 TGTACCTATTGTCTGATT[A/C]ATTGAAGAGAGATGTACTGTCCGATCCAGCGAAGAAGAGCAAAGGCATTGGGAGAAGCACATACATTATCACTGCAAAGCAAA
1061 TGTACCTCAAGATATCTGAGAAGACGTCGGCGACAAGGTCAACCATCATCGTTCCTTC[C/T]TC[A/C]GGCAT[A/C][C/T]CCTGGTTCCTCGATCTCTTCAATTACTACGTCA
1062 TGTACCTCATAAGCATCTTAGTGGTTTCAGTTTTTCCTGCTCCACTCTCGCCACTTACAAGAATCGAATTGCTTTT[C/T]CCCTCA[C/T]TAATCATGGCCCTGCGTG
1063 TGTACCT[C/G]C[C/T]TGGGTTCATG[C/T]TCCCTGCCTCTTTC[A/T]TCT[C/G][A/G]T[A/T]GGATCCTTCATCTCAATCGC[C/T]TTTTGCCTGTT[C/T]AGCATTTTTTTTATCTAGTTTCTATT
1064 TGTACCTGAGAATAAAGAAATCTCAAATGGCTATGTCAT[A/G]TTTGAACAATATGGAACCGATATCAAATCGACGTCGTGAATATGCATGTAATTTAGAAGTTG
1065 TGTACCTGGAAAGTACTGACTGCAGCAGCTCTCTCGCCTATAACTGAATTAACAGTTGA[A/C]GACTTCCCAAC[A/G]CCGCCTTTCCCCATTACAAGTACTGTTAGC
1066 TGTACCTTTACAGTGTTGTTGGAAA[G/T]ATGGCGAGTGTGCCGGAGATAAAGATAGTGAGGAGCGAGAGCTTAGGGCATCGAAGTGAGGTGTCGAGCCCGGAAG
1067 GGTACCCGAACGGGTCTCGGGTAGGACC[A/G]GATCCGAGCCGAGATCCGTGGGTCCAAAAAAAAGACCCAATATGTACTTAGCAAGGTAATTGTGTTGGAAATG
1068 GGTACCTCC[A/C]GCCACATCTTCGCAAGCGCTGGGTTTGAATCAGCCATGAGATCAAACATC[A/G]ACACCATGGCCATAATATGGGTCATGTTCTCCGCTATGACG
1069 GGTACCCT[A/C]AATTTCTCG[A/G]AT[C/T][A/G]C[C/T]AGA[G/T]CC[C/T]TCCG[C/T]GGGCTA[A/G]TAATAGGAACCCGTAATGGTTCTGTT[A/G]TTTGGA[C/T]GGTAAGTTTCAAGATAAGACAGCT
1070 GGTACCAA[A/C]TGAACCTCG[A/G]CACTCGCAAAAATTGCTCACTAGCGAGTAAGCATCACTGAGATTGCCATACTCGGTCTGGAATTGAGAAGCATGGTTTCTCAT
1071 GGTAC-GCCAGAAACTTGAAATTCAGCCACTTTAAATTGTGAC[A/G]TTAATATCCCTCGGAATATCATCGAAACGACATTTGTTACATCTTCAGGTCCCGAACG
1072 GGTACCGCGGCCAATTGCTGA[C/T][A/G]GAACCACT[C/T]CCGT[C/T]GACTCT[A/G]CGGGAAGAAAGAGTCTTTCTCCCGGA[A/G]CTCCCCTAGAGAAGAGAAGAAGAGTCGCAGC
1073 GGTAC-TCCTACAAAACCGAACCTGTAA[G/T]GTAACGCAAACACATTGACATATGAATGTTGAATAGTATGTTTTAGCTTACGTTTACAGGTACTTTTGGAGGC
1074 GGTACCGAATC[A/G]AA[A/T]CTGGGAACAATATCCGGAAGA[A/C]TCGCAGTTAGGTTATCGA[G/T]CTGGT[C/T]ATTTGAATA[C/T]TGCGAATCGTGACAGTATGATCAAGAAGAT
1075 GGTACCAGGAAACGTTTGAAGATCTCGGTCCCTCATTTTGATAACTC[C/T]GCTTTGATCAAGACGTATTCAAAAACTTTGGTGGGAAGATGCATGAACCCGGAG
1076 GGTACCCATTTAGGTTCCGGTTCAGTTCGGATAATACCCATAACCCAAAATACCAAAAAACAAGAT[C/T]CAATCGGTATTTACTTCGGGTTCGGAATTTCGGGT
1077 GGTACCCTTGTCAACCGGGAAAGAACTATTACGGTCGTGGTCCGATCCAAATCACATGGA[A/T]CTACAACTACGGCCGGAAGGTTTCTTGGACTTCCTCTCTTG
1078 GGTACCT[C/T]CTCTACGATAGCATTTTTTGTTAGCTACGTAATGTGCAGATACGATAACATTACTTGGATATACAATAGCACTACTTGGATGATGTTATTAACT
1079 GGTACCAACACATCCTCCACGCTTTTGGAATGGGAAATGTCAGAGCTGTTAAGTCACCCAGAGTGTCTGAAAAGA[A/C]TTCAAGAAGAAGTCCGTACCGTTGGT
1080 GGTACCAACTCTCTCTGTTC[C/T]AC[A/C]CTT[C/T]AGTGGTTCTCTTTTCCTTGGCTCCTCCCTCATAACTCTCATAGTATTTCAAAGAGAGCTCATACTCAAGATTTC
1081 GGTACCAACTTGCAAAA[A/G]AAAAA[A/T]AAATAGTATGATTGAGAAAACAAAATTGTAGTTGAGAAAGAGAGATTGTAAGGT[A/G]TGTCAACATCCGTGCTTTGACTT
1082 GGTACCAGATCTTA[A/G]GTCTTGAAGAAACGACATGATAG[A/G]GGAACGATTCAGGAGCA[A/G]CACCGGTGGAGGAAGCTTGCAG[A/C]GG[C/G]CGGGTTCACCGCTTCCAGT
1083 GGTACC[A/G]TCTTTAGCCTCCAT[C/T]TGATTCTTTATCGTGCTGAAGTCCATGGGCTCATCAATAACCTACAATCATCAAAACGTGT[C/T]G[C/T]GTAAAGTAAAGAGGAC
1084 GGTACCGTTACCTGAAGTAAACTTATAGGAACGTGCATCAGGAGCAGCGTCA[A/C]TTGAGAAAGTGAAGCTCGTCTCACTTGATAAAACTGTTTCCTTCTTGGT
1085 GGTACCTAAGAAAAGCCGTCACAAAAATATAAAGTTAGATG[A/G]GCTTCCAA[C/T]TCAAAACCAATT[A/G]AAAATG[A/G]CGAGATTGGTC[C/T]GTAATAGTCTCTTCCAATT
1086 GGTACCTATC[A/G]ACGTTATGAG[C/G]TCC[A/G]ATGGTG[A/T]TAACAAGGACGAGCTCA[A/G]T[A/G]AACCACTGTCTTACACTCATCATGACAGGTATGTCATGTTATGCTTATC
1087 GGTACCTATTGTGGGAACCGAAATTCGCACTCTCGATTT[C/T]CGTTTAAATAAGGAAACTAGGAAAACCCTACTTTCCCAAAGGACCCGGATATCTGTTAATTA
1088 GGTACCTGCTAATATCTACACCAAAACAGCTTTGTATAT[A/T]AAAATAGTGGTCTGATGATATGGTTTTGTG[A/T]TATTTAAATATAGGATTATCCTCAAATTCAG
1089 GGTACCAAAGATGACTCCTCTAGGATTTGTGAGAAAGATTGAGGGAATTGGGGCTGTTGATAATGGTTATAG[C/T]CTTCTTCTTTACACAAAACCTCATAGGTG
1090 GGTACCCGTATGCATTTTGAAAGAATTTTGACATTTTTTCTTTCTCTAGGAAAATTTCAAAAG[A/T]AGGTATATCTGAAAAAATTAGCGATCAAGGATGAAAAG
1091 GGTACCAATAGTAAGTTCCCCTTCCCTAGCAATCGCTAAGCTGCTCATGGAAGAGAAGCAGAAC[A/C]AAATTTCAACACTACAT[A/G]CTTCGGCCCCCAAAGGAAA
1092 GGTACCACAGAAGCTTAGTCAGACTGTGCATTTCCGGCTTCG[A/G]AACCGGAATCAGAATTCTGAAATTTGTGAAAGCTCTAAGAATTTTGCTTTCAATAAACA
1093 GGTACCAGTTCTCTCTGAATGCGGGCATGTAACTCATGGAAATGC[A/C]GACTCCTATGTCCTCTGACACTCCACTGCGCTTGAGTAAC[A/G]GCCTCACATACTCTA
1094 GGTACCATGC[A/C][C/T]T[A/G]TTTCTATTCAGGGAGATGTCAGA[G/T]AGTAGGTTCCAGATACCTTGACGATGTTGGATTTCCGGAGCACC[A/G]TACACAGAAGTACTGAAGA
1095 GGTACCATTACTGCGCATGGCCTCACAATATAAAAGCCC[A/T]CGAGTCAATATGAAAAGTAGTGAACGACATGGGCTTCTTGCTAT[G/T]GTTGTAATTGTGCAACG
1096 GGTACCCACCATTTTAATACTTATATATACTCTGTTTTCTACTAC[A/C]TGCTCTGTTTCTAACTCGATTATTTAAATAAATCTTTTTCTTTAAGTTTTCCGGTA
1097 GGTACCCTCTTCTCCTTACTTCTCTAGTCTCAT[C/T]GTTTCTCTTTGTTCATAGCGTTTCTGTTTTTCTTGCTCGTTCATTCTCATCACCGTTTCGCCGTTCTC
1098 GGTACCTGATCAGTATTGTTATCCGAAGTAGATGCTACCTCCTTCCCTTGACGTTGAGTGAAGACGACT[A/G]AGTTCTCCAATCGAGTCAATACATCCGTGATA
1099 GGTAC-A[C/T]TCTTCTCCCATGTTTTCATAGTTATAGCTCATTCCTGATATAGAA[C/G]GAG[A/C]GTCCATACACTA[G/T]GAAACTAGGAGGGACAAAGCTTTAAATGGTG
1100 GGTAC-CGAACGCCCAGGCCTAGCCTAGCGCTTAAAGAGAAAATTA[G/T]GGATTAATC[A/G]GAAA[A/T]TATGCAGAGC[A/G]AAATTTTTAGATTGTTTACTTTGTTATAA
1101 GGTAC-CGGCTTATTCAATTTTATATTACTCTAATAAAATAGAGTATTTTTTATCGATTGGATTTTGGAATATCAAAAA[A/G]ATTATCATTTAATTTTTAGGTT
1102 GGTAC-C[C/T]GGTGAGGCTTCAC[C/T]CGGAAACTACTCAGTGTCTGGATTTGGAGGAAGTGAATATTTTTGTCAAAGTCGACTTGACAAAAGATCTCCCAAAAAAG
1103 GGTAC-TGAAAGCATATTTGTTCAACAAAAGGTAAAGTACACAACAACAAAATTTAATTGAA[A/G]AATTCTAAAGGCAAGAATTT[A/G]ACAACAGACTGAATATAA
1104 GGTAC-TGTAACAAAGGGTGACCTCAGTGATCGCATTGACAAAAACAGTCTAATAATCATAGATTTTACT[G/T]AGGGCAAATCTCCAAAATAGCACCTTTCTAA
1105 GGTAC-TGTGTAGAACAACCTCACTCGGTATGCAGTTCACA[C/T]GAG[A/C]AACACAGCAAGAGTTAGTGGGTTTTAGTGACGCTTCACACAATGTTGATGATGATG
1106 GGTACC[C/T]GTTCCATC[C/T]GTC[A/C]AGCTACCGTCTT[A/G]CTCG[G/T][C/T]C[A/T]AGCTGACTCTCGACTTG[A/C][A/G]TAAGGTTAAGTCTAAGTTTCCTTACGTCCTTAACCTTCTCAT
1107 GGTAC-TTTTCATGGGATTGATCCTTGTGTG[G/T]AACACATTTGTCATAAAGGTTCGACCTTTATCAATTTCGATGATTGATGACGATGATGATGTTAAGATGC
1108 GGTAC-TTTTTTCATAACATCTTTGTACCCATCAATCACC[A/G]CATCTCTCTATTCTTATCAATCTCTTTCAGGTTAAATGCTACATGACGCAGCTCTTAAGAG
1109 GGTACCAATTCTAGGCCATTGTGCTCAACTTGTGG[A/C]TCTCGTTGTCGGTTCCCTATGGTTTATAGCCTTTCTAGCAACAGTTTTGAGGGTCACCATTGCTCA
1110 GGTACCTTTGATGTCTCAGGTACTTGAC[A/T]TTAA[A/C]GTT[C/T]TGCTA[A/T]GGTTTTGGCTCTTGATGTTTAGCATCTCTTAATATGTGTGTTTTTTTTTATTGTTATA
1111 GGTACCAAAGAAGGATG[G/T]G[A/G]CATGGAGGATGTGT[A/G]TAGACTGCCGAGCCATCAACAACATCACCGTCAAGTACA[A/G]A[A/C]ACCCCATTCCGCGGCTTGATGACAT
1112 GGTACCCAACCGATCGAGGGGAAAAC[A/G]GTCTTTTTAGAC[C/T]CCAACAATTTGCGT[C/G]GTG[C/T]T[C/T]TTTTAGACCCAAACAAAACATAAGTG[C/T]AAAATTATTCCTGA
1113 GGTACCTGTATCAGCTGTGAAAGTGCAGTAAGA[A/C]G[C/T]AAGTTGGATTGAAGATCATCACCTTGAGGACAAGGTGAGTTTCAAAGGCCGGAGTAATGATACAAG
1114 GGTACCTGCATAATCCCCACCAATAAAATCATAACTTTAAACATTTCAAAATTCATCACAAGTAAAAATCATATTATA[G/T]AATATATATACAACTAGAAACTA
1115 GGTACCAAACTCGACTCTAAACTC[C/T]CCTGGTTCCTCGCTTTCAGTAGCAGAGTTATTCCACTTCCATGTTTTATGCTCGTCAAACAAAACATACATGCTGAT
1116 GGTACCACCTCTGTAACACCCCCGAAC[C/T]GTTTTAGACATC[A/G]GTC[A/T]GTCAGCCGGGAAACAATCAAACAAGAACAT[A/G]CCCGAACG[A/G]CCTTCCTCTGCCAAGTC
1117 GGTACCACTGCTAACCCCAACTGATCTACCAAATGCTTCGCTATGAAACT[A/G]CAAGAGGCGCCTGAGTCTATCAACACTACCACATCAGTATCACCCAACTTT
1118 GGTACCAGACCTGACATCTCAAGGTCGGCCCCAAGCT[G/T]ACCGAAGGAATAAGGAGGAGGTTAGTAGACTTCCTCAGGTCTAACTCCGACTGCTTGGGTTGGT
1119 GGTACCATCGACTTCAACTGACGCGTACCCG[C/T]CCCGCTTAAAATGATCTTGACCCGCA[C/T]CGGTAATTGAAAATTTTCAAATTGTTCGACTTGCACCTGCCCT
1120 GGTACC[A/G]T[C/T][C/T]CC[A/G][A/G][A/T]T[C/T]GGT[C/T]GACTGATTTAT[C/T]TAG[C/T]TGT[A/G]ACTCGTC[C/T][A/G]AA[A/G]CTCTC[C/T]TA[C/T]GCGAT[G/T]C[A/C]TGT[C/T]CTCT[G/T]T[A/T]AGT[A/C]C[A/G]TGAATGATCCAAAAA
1121 GGTACCATG[C/T]TTTGTTGTGTTATTCTCAGCTTATGTTGTACGTTCTTTGCCTTGTTTGTAAGTTGTTACGTCTATATGGGAAATGTCTTGTTTTACGAGAAT
1122 GGTACCCAAACAAA[A/T]TAGGTTATTATCGGTTTTATTATCAAAATCCTTTCCTCTTCATGAGGGATAAAACACTGGATA[G/T]CCTCTCT[A/G]TCCCAGTTTGATCAG
1123 GGTACCCAGGAGACCTAAGATACGCAACTAGGGTTCCCAGCGACATGCTTATCCTCACAATCACCTTCTGCTATTCTGTA[A/T]TCGCTCCTTTAATCCTCGTAT
1124 GGTACCCATTCGGGTT[C/T]GGTTCGGGTCTATTCGGGTTTTC[A/G]GGGTCAAAGATTTCAGCCTCATTCGGATATTT[C/T]TAAGTTTTGGTTCATGTTCGGTTCAGGT
1125 GGTACCCCACGAAAGAAAGCTAGTTAAAACTT[C/T]GACGGAACAACAGTTATATGCCTTAACGGATGCGAC[A/C]CATTGGTTCCACCGGCGTGAATGATGAACTCA
1126 GGTACCCGATCATAAATATTATTTTAGAAACCTTTTGTTCAAAAGAAGAAAGTTGGAGACTTTCGTC[G/T]TCGTTGCTCTGAGTTCTAAACTTGCCGCCAACGG
1127 GGTACCCTAAGA[A/G][A/T]CTTGCTTGGCATTCTAATTTCTCTCGCAAGGAGATTAG[A/G]AAAAACCAGACTCTTGAAAGGTTTTTGTTTT[A/C]ATCCATGTTGGCTTCAA
1128 GGTACCGCTGAGA[A/G]CCACGAGAGGTGAGAGGAGCAAATCCTAACATGAAGAAGTGAAGACGAGGGAATGGGATCAAATTCACATCAAGATTTCGGAGACCAG
1129 GGTACCGGAGTGTCGATCGAATTTTGTGTCGCTC[A/G]ATGTTGTTGTCTGAGCGTCGATCGATTTCCGGCCGAAATTCATGTCTTCCATCTTAAGTACCTGTGT
1130 GGTACCGTTA[A/G]TGACAACAACAAAGAAGACACC[A/G]CCATACTCCTCGAAAGTCCATCGGCAGCCTTATTTTCACACCCCAGTTTGTAAAATATTTCGAAATCA
1131 GGTACCGTTGGAACTTTACGTTTTAAAAACCGTAAGGACT[C/T]GTTTTATCGCGTAAAGTTCGGTCGATCATATGAAACGACGACGGTGAACTTAACACCTTGA
1132 GGTACCTAAACTGAGATCACAACAATATACATTTTTTGGGAAAGTAGCTTTTAGGCAAATAGCAAATAAAG[A/C]GGGAGATTGTGGAGAATGAGAGATAGGGGA
1133 GGTACCTAAGCCAGAATTA[G/T]GACTTAATGTCAGAAAC[C/T]TGCAAG[A/G]CAAACAAT[C/T]AACA[A/C]CCAAACACAATCACAATAATAATATACTAACTACCAATGACTC
1134 GGTACCTA[G/T]AAATGGTCTACCTAAGATGAGGGGATCTTTTGGTTCATTCTGGTATTTCAACACAACGAAATCCATTGGTACGTGACAGTCATTAATTCTTAC
1135 GGTACCTATATTTCTTGATTTCCAACTTTAAACCAATTATATATTT[C/T]CAAACACCTAGTAT[A/G]TTTGTACAAAACAAAACAAAAATGTGATACCTATATATAT
1136 GGTACCTATCAATT[A/C]TTT[A/T]GTTTAATACAAAAA[A/T]ATATATATATATAGCCATGCAAGACGAAAGAAGGAAGCACAAAACCATCTTGACAACTTCCAAAGCAT
1137 GGTACCTGTAC[C/T]TGAAACTGACACAGG[C/T]GCATAACCGGATATGCTAAAATGAAAATATGAAAATGGCTAATGAGATC[G/T]AAATAATGAATCATAAATAGAGTT
1138 GGTACCTTACTACCTTTATGC[C/T]GTACGTATTT[G/T]TTGAATTCA[C/G]TGATGAGTCTATCTTCTGCCATGAGATGAGAAGTTTGTTATATATATATTATCAGGTTT
1139 GGTACCGTGTCCAACGTTGTTCACGCGTTTCTTAT[A/G]TAACC[G/T]ACG[G/T]A[A/G][G/T]TTTTTATGGAAATG[A/G]TT[A/G]TAGTATAGAAATTTTCAA[A/T]AATAAACAAAAAATGG
1140 GGTACCTTCTCTAAGCCTCTATGTTTTACTTAATTAGAGGTTTAT[G/T]TGTATACATGTAAAAGTATATAACTGGATCTCTGGTGTG[A/T]GTGTTTCAGGGATGCT
1141 GGTACCTTGCATTCTATGTAATATGCTCCCTGCCTGGGAGTGAGCAT[A/G][G/T]AAGCTCCTTAGGCAATACCTTGCATTATATGTAATATGCGCCCTTCCTGAGAG
1142 GGTACCTTTAGCGCATTCAGGGCGTTCTTATCTCA[A/G]AATGGACTGTTCGAGTTGAAGCACTAC[A/G]GAAGCTTCTTATCCTGGAGAGGCAAGAGACACACACAT
1143 GGTACCTTTGATCTTCGCCATAAGATTGGCACGAAGAGTCAAGGTGATGATCTCTCTCACCTTAAC[A/G]CGACTGATCTTCGCCGAAAAATTGGCACCAATAAT
1144 GGTACCTAAACAAGAAGAAGAAAAAAAGCAGGGATTATAAGCGAAATGGTGGTACTATTGAACATA[C/T]GAAGAGGCATGTAAAATAGCATGAGGTATTACTTA
1145 AGTAC-AATTGTT[A/G]AAATTTCTCTTGCATAGTAAACTCTGCGGTTGTGAAGGCAAAATCAGAGAACAAGTTACTGTTTACATATGAAGACGTTGTGAAGATG
1146 AGTAC-CGTAAACTGCTTTCAGATATCAGAGACAACC[A/G]GTGAAATTTTCAGATAAGTTCACCT[G/T]ACCCTCTCTTTTGTTCTGACCTAGCTTTCCTTGCGTAA
1147 AGTAC-GAGTGTGATTTCGATTTCATGCTGTTCTATTTGCCGTATAACTGATTCTGGGTTTTAGGTTTTGTGTTCTCTTAAA[A/G]GAGACAACATGTCAAAGTT
1148 AGTAC-TAAAGACAAAGAATTCAAAACACAAGTGATTAAACTAAAACTAAACTGGTCAGTGAAATTGGAGGAATGTTTTGACT[A/C]CTTCCTCACCCCTCCGCC
1149 AGTACCTGCAAAATACAAAAGCCGAAATAGATGC[A/C]TTAGGAG[A/T]CTGAATAAGTAAACATGACCT[A/C]AAGGAAGTCATTAACA[A/G]TTAATTTCATGTAAACAGAC
1150 AGTAC-TGGTACATATCGT[A/C]GCAAGGAGTTAACAGTTGTGGAAGAATTGGGAGATTTTAGTTGTGGACCTGTGGTGTTCCTGAATATTACAAAATACAAAAG
1151 GGTACCTCAGAATTAAGGTTCACATCACGTTCCTCCATT[G/T]CTCCCACTGATTTAATCTCCAAGTTATCTTCTTTGACAGGTTCTAGTTTTGAGATCATAGCC
1152 GGTAC-TCCA[A/G]GTGCTTCAATAT[A/G]CTCCTTGTCATCTCCAATA[A/G]GGTTCTATTATGCCTCT[A/C]T[C/T]CCACT[A/C]TGTTCTGTTGTGGA[G/T]TATAGAGAGCAGTTAAG
1153 AGTACCTGCTAAAGGCATGTCTGTGGCTCTTCACAGTATCAGT[A/G]CCTTTATATTGAACTTGAAGCTAGAATATCGTTATCTTACAAGAAGCTGCTGTTACAG
1154 AGTACCACAT[A/G]TCACCAATCAAACCCTTAATGTCAATGGAATAGCATCATCGGTCAGCTAATG[C/T]TGATGATCATCACGCAGTAAGCTAAGCTTCTATACAGA
1155 AGTACCCATTCGGGTTTGGTTGG[A/G]GTCTATTTGGGTTTTGGATTTTTAGTGTTAAAAATTTCAACCACATTCGAATATTTATAAATTTCGGTTCGAGTTCGG
1156 AGTACCGGTGCTAG[A/G]AAAAC[C/T]ACCGA[C/G]CGG[C/T]CC[C/T]AGATCTAGATTTGTCAAAAGA[C/T]GGCTGTTGGAGAAAGTTGAGAAAGACTAGGG[G/T]TTTTCTCTAAATCT
1157 AGTACCGTAATTCC[G/T]TTA[C/G]CCTCATGTATGCAGGAAAATGCACACACTGTACAGT[G/T]ATTAAGTTGGTTTGCTATTTTGTTT[C/T]CTTCATGTATCAGCTCACTT
1158 AGTACCGTTTAGTATTTACTGCTCGTCTGGTGAGTTTCTTTGT[A/T]TCCAAAATCTCTCTTGTTG[C/T]TT[G/T]TTGTCAATTATTATTCCTCTATTGAGTAGTGGTCT
1159 AGTACCATCTCGTTTGCA[C/T]TGAACCATGTTTGGCATTCACCCTCT[A/G]TATAACGAACTAGCTCCAAAGGATCTCTGTCAATTC[C/T]ACTAAAAAGTTTATCATTT
1160 GGTACCTC[A/G]ACGTCT[A/T]CAAAGGAG[A/G]CAACGTGTTGGATT[C/T]TTCTTCCTGAA[A/C]T[C/T]GAAGT[C/T]C[C/T]ACCTGAGATCAGTAGAG[G/T]ATCA[G/T]AAAAGATTATGCCTTCA
1161 AGTACCACAAGTTTAGCACAACTCTCAATGGGAGGGAGT[C/T]TGAAGCTGATCATACACTCTTCACACTATCTAGCCAACAAGGAATTGTAGTGATCATAGTGT
1162 AGTACCAGATGTTTCCATTAGATATGGATCTTAATTTGAGAAAATTTAATCCCTGGCCG[C/T]CGTGAAAGCCTACGATCACCAGAAGTATGTTTTCTTGCGATT
1163 AGTACCGTATGCCTTTTATGATTAGGAAAACTAATTTTTGTAGGATAAGAATGTTTTCCTAAAGTAAAAAGGAAATTGAATTTT[G/T]AGATTACTATAAATACG
1164 AGTACCTA[A/G]ATGAAAGTAGCTAGA[C/T]TTAGGG[G/T]TTTTATTCAGGTAATCA[A/G]GATTATAATCCTA[C/T]AGATGCCT[A/G]A[C/T]AAGTTGTATGCATGATATTATAGAGCT
1165 AGTACCTATATGGGTCTAAATTGTTAGGACCCGGATCCGACAATACCCGA[C/T]CCGAATCCGATCCGAAGATCCGGATGCCTAGGCCTAGATAGTAGTGCTATT
1166 AGTACCTTAGGTGGTAACGAAGGTCAAGATCATGTAAATGTGAGAACACCTGTACAGACAATAATTGACGAGGGACTTTGA[C/T]AAAACAAAGAACGCACCCTA
1167 GGTACCTGCATATTCCCAACAAGAAAAATCAACTTGAACATTTT[A/G]ACGATCACGATTCACAAGTAAAATCGTTATAGATGCAACTAGAAATGTGAAACCACC
1168 GGTACCTGCCCAAA[G/T]CATTGTATACATATTAGTTAAAAACTATGCGACTTGTTTTGAAAAAGTTCTTGACAAATGTAAATACAAAACCTAGTGTCTGAATCA
1169 GGTACCTGGGACTTCCTTTACTAACTCAAGCCATGAAAACACAAGACTATCAGCCTCTCCT[C/T]GAGAAGATCAGATGTCGCATTACTACCTGGACGAGCCGCT
1170 GGTACCTGTCGGACGACAGTTCATCCATGTGAAGATGATCTTGATGATGATAGTCCACCT[C/T]TGTTTCATTGTAGCGGATGCAATGGAAACGTCTCTAACGTT
1171 GGTACCTTAAGAGCCAAATTAACTAAAATATTTTTC[C/T]AAGTAATAAAACTGACATTTTTCTAAGTATTGATTTGTAATCATATTTTTCGTGCCTGGTTAGGA
1172 GGTACCTTCTAAGAAGTACTTCATTTACCCAAACAAACAACATTCTCTCATGTGACCTATAATCATTATAATCTCTAAACA[A/G]TG[G/T]GCAACTCATTTTCACAA
1173 GGTAC-TTGAAGAGATGCGCGGTTTGTACAATCTT[G/T]TTTTCATTTTGCGGTTTGTACAAACAAGTTTGTTGTACATTGCTTTCACATGAATTTCCAAACCAA
1174 GGTACCTTTGCTTCTCTGGGGCACGAAAGAAGATTGTTTTTGCTTGTTCAAAGATGCGATTATTTAGTTGCC[G/T]CTGTTGTGGAAAAGGGTTTGATCGGTAAG
1175 GGTACCAAATTTGGCGCTGTTG[C/T]CGGGGAGCTTTGATCGCCTATTTTCTAATTTTTGTTAAGTATTCTGACAGAAATTTTTTTTTTCTTGGATTTTCAGGTA
1176 GGTACCACTTCATACAGCTTACACTTCAAGAGAGCATCAAAG[A/C]AAGAGCT[A/G]ATGGGATTTAGTGATAGCTCTCATAATGTTGATGATGATGACGGAAAGAGC
1177 GGTACCATTTGACTTCCGTAAGATAAACATGTCCAAACTTTTACAAGTGTGATTAAACTC[A/T]AACTTTACACATATATCGAGTTCGTTTGGTTAGAAAATATG
1178 GGTACCCGAACGCCCAAGCCTAGACTG[C/T]GGGGTATGACCTAGGTCTATCCAAGCATTCGCTCCGTACCGGCAAGTCCGACCATATCTGGTGTTTTCTGTTCA
1179 GGTACCCGAACGCCCACCCCTAGTAAGAGGGT[C/T]CTACACTATTTTACTACAAATGCATCACTTAACTTGATTTACTTAGCTAAATATTATATCGCGTGTTAA
1180 GGTACCCGCCAACCGAAATGCTTCTGTCCAAAATGCACTGAGAAA[G/T]ATCCTATCGCGATCCAAAACAATGCTCTTTGGAAACCCGTGTAGTCGCACCACTTC
1181 GGTACCCTATTATG[A/T]CATCTTCCTTGCGGTTTGAATCGTGGCTTCTTGGA[A/G]GAGAATCTATGCATTGGTGAAAAACAAG[G/T]TTTTCCAAGAATACTTGTTTGG
1182 GGTACCCTATTCCGCCCACGTCCTT[C/T]T[A/G]GTTTATATC[G/T]TGGCTTCTTGCAAAATTTACACTCCAAAAATTATGCATCTGATGCGGCCATCAAATCAGTACCT
1183 GGTACC[C/G]AGACTTCATCGACAAGAATCTGCCCTTACATAAAGCCCCCTGCCTTAGAAAGCCTGGTCCTAAAATCATGTAACGCTGAGCTATTCCAACCCGAG
1184 GGTACCGCCAC[A/C]AAAAAAAAGTCACTATTGGACCTAAAACAG[G/T]GGATTGCATCTTCATCGGATATGCATCTTCATCGGATATGCACATAATAGTAATGCTTA
1185 GGTACC[A/G]CCGGAGAAGTCAGGAAAATCGTCAAGTTCATCGTGATAGATCGTCCAGCCCCGTTCAACGCAATTCTCGGAAGACCTTGGCTGTAGAGCATGAAG
1186 GGTACC[C/G]CTGAGTTTT[C/T]AGAGGTCGTGGCTGTTTGGCGGCTCTGGC[A/T]GTCAATCTTCCCCGCCGACGTAAGTCTTCAATTTTGAAACCATGCTGGTAGAATT
1187 GGTACCGTGGTTTCTACCAGACAC[A/G]AGTGTTTCAGTTCACA[A/G]GTGTTTCAGTTTTGTT[A/C]CT[C/T]AA[C/T]GTGTTGGTATAATCACAGGCCACCGAGCTTCAGCGTT
1188 GGTACCGTTGGACGCTCATAAATGTCTGAGAACGTCTCTAGTT[A/C]TTTTGTTCTTTCATGTTGATATGATCTATACCTACGTGTGCCGTTTCTTGTTTAAAAG
1189 GGTACCTGATCGAACGCGCTGATAGAAGAAGACGAAG[A/T]CGACAGA[A/G]GAACCTGAATCGCCTTCGTCGTATCCTTGCAACGATTCGATCGGCTCCACACCGAT
1190 GGTACCCCTGCT[A/T]GCATCCCCTTTCTCGACTCCACGATGG[A/G]TCAGGACCGGGAAC[A/G]ACTTCTC[C/T]TTGGGAGG[A/G]GTCA[A/T]C[A/G]A[A/G]CCATAATGAGCAACCCACCA
1191 GGTACCCTGCAGAATATTGCTTTCCCCATAACTTAGACATCACATCTACTTCTAAATAATTTTGTTAAAACCATTATGAGA[C/T]CTCGGAATCCGAAGCTACAA
1192 GGTACCTCCATGGTTGAGTTCCAGCCACAATGAGTCAGGTAACAACCAACTGAGTCGTT[C/T]TTAAGAACTTCAATCTGCGGGGCCCATGGCACGATCCTTCCT
1193 GGTAC-AATCGTTAATCAAATTTGTAGAATTTATGATTTTTGAGATGAACTTTGGA[A/T]CTGATGATATTGTGTAGCTGAAAGACGTATTGCTGCGATTAAGGC
1194 GGTACCCAATATCAGGCTAGA[A/G]CCCCCTTCTCTTTGAGGTCTAGAAGATGGAGTATGAGACACTTGGGAGCGGC[C/T]AGCTTTTGATGAGGATTCTATATGTGA
1195 GGTACCGAAGTACAGTTCCA[A/G]T[C/T]GCACTCCATC[A/G]TTGTTCCTCTGTCGTACTGCTGATACCAGTCTCGTCTAAGACCACA[A/G]GCCGTCAGACAAGTCTCATGA
1196 GGTACCTTCACTTGTCTA[G/T]TAA[C/G]TTTCAGCT[A/C]GCCAGTGTCATTCAACCATTGTAGGAGGTAAGGTCGAGGATGTTTTTGAACCGTAAGACCAAGCTTGGCC
1197 GGTACC[G/T]TTAACAAAGCG[A/G]AGGAACTTCTCTTCTTG[A/T]TTCA[A/T]ATTAACCTCATCCAATTCCGAAAAAATCCTCTCCTGGAAGGGAAAAAAGAGGGTTTTTTT
1198 GGTACCACCTTTACCTCT[C/G]T[C/T]TG[A/G]TT[A/C]GAACTGTTCTTGTCCACGTC[A/G]ATTTT[A/G]CGACGCGACGACGG[A/G]AGATTCCTTCTCGGAGGATTCACCGACACCGCA
1199 GGTACCGATGGACCGTGTCCAAACTAAAATTGATCAGTTTTGGATATACCTA[C/T]T[G/T]GAATGTTAGTTTAAATAAAGTACTTATTT[A/G]C[A/G]TAATAGTTATATACT
1200 GGTACCATCATCATCAATTCTGTTTGCAGTGTG[A/C]GCAAACGTCTCCACCAACTC[C/T]GCCTGAAACTTCTCAAAGATTCTCCGTGTATACAGATTGGCAGCCTG
1201 GGTACCTTTGCAAGGCATA[A/T]GCCAGA[A/G]GAAAGATCGTAGAAGCACCATGTACT[A/G]TCAAGAGACGCCGACACAAAGTATTTATTTGTGGCATGCACAGTTACA
1202 GGTACCAAAAACA[A/G]AGCTTGTCTCAG[A/T]GTAATATCAATTCTTTCCCTTGGATCCTTTGGAATCTCTGGAAG[G/T]GGA[A/G]GAACACTCTAATATTTGAGAAGAGTC
1203 GGTACCCAATTGTATACAGCCCAAGATAATTGGAC[C/T]GAACTAACTTAGAGATGGCAATCATGGACTTGGACCGCGGGCCTGACCTGTAAAAGAATACCGCGG
1204 GGTACCGATGCA[A/G]AGTCAACAA[G/T]GGTTTGTGCAACAAGGGTTGGGGAAACAAGGCTTGGGA[C/G]A[A/G]CAAGGATTGGGACAACAAGGACT[A/G]GGACAACAAGGACT
1205 GGTACCGTCTTGATCCTCCAGGACC[A/G]TGAAAGCATTTACTCTTCGTCTGTTTTTT[A/G]TAGTGGCGTGGAAGAAGCCTGAATTTCGGTCTCCGAGGCTTAACCA
1206 GGTACCGTTCACCATGGGACGTTATGTCCAGTAAGTTCCGACG[A/C]GGCACTGT[C/G]ACAGTGGCTGGAGACAGTATGCATCT[A/G]ATGGGTCCATTCATAGGACAAG
1207 GGTACCTAA[C/T]TCTGACTTCTATATTCACTCTTATTTTCTCTCTTCTTGAATATTTCTCTCCTTGATTTT[A/G]TAGGGGGACAGTTAGATACGCAAGTGCACATG
1208 GGTACCTTCCTCCGCAAGGAACTGTCTCACTTC[G/T]GG[A/G]AC[A/G]GATGAGATGTTTTTCAACGTGCAAGCGGAAGCCGCTTGCGAAACAGAGTGCCCTGTTTTGCA
1209 GGTACCTT[C/T]TCACCAAAGATGAAAAC[C/T]TTCATGTGGTCCATTATCCAACAGGCGCTTCCCTTACCAAGTGGCCAAGATGTTAGGAATCAGAAACTTCAATCC
1210 GGTAC-AAAGTCTTTGTGATTGATTACAAAGCT[G/T]AACGTTTTTATTCATTTCCTCATGATTGTTTTGTTTTGTTGCTTGAGACAGTGGTCCTCGTGAAGATG
1211 GGTAC-CAAGAAT[A/C]TTTCTCTTTGTTCTTTCTCTTTAGCTTAGT[A/C]GGATTTCTGATATGCAGGATCCACTAAGTGATAACCACGG[A/G]T[A/C]ATACTTTCCATATT
1212 GGTAC-CTTCTTTCTCC[A/T]TGCTCTTTTGTAGCTTCTTTTCGTATTAGGAGGTTA[A/T]AAGGGACAACGAATTGGGGGTAAATAAGAGAGCTTTTCTATTTATCC
1213 GGTAC-GTTCTACTGGAATTTCATAGCTGCTAGGAATTTCGTTTTTGTTAAGCTTTA[C/G]TCTTAGCGTTAGGGA[C/T]TAGATTAAACCTTGTTTTTCTTACAAAG
1214 GGTAC-CATTATTGGAGGAGGCTAGCTGCTCATACGTCAT[C/G]ATATCATATAATGCTATGTGTACGTGCCTTAGTCTTTTAGTGATTTGTTATGATCGGGATA
1215 GGTACCAATCTGTCTAATA[C/T]CAAACAATTTCTTCCCCAGCGTGCTATCATAAGAATCTGCAAACCTTGATAACATCCCCTTCTTGAAATCTCTCCAATAAAG
1216 GGTACCAATTAGC[C/T]CATATCCGTGTT[A/C]TTTGTTTTAAGGTAGACTCTATAATACTCCTTTTGTGACTCCAATAGACTGATGATGTAGTCTTCTGTTTATCCC
1217 GGTACCACCATACTTTTCGTCTCGCTCTACTGTGAATTCATTGAACCAGGGCAGAATGATGTATCT[A/G]ACGTACTCCACGCATGGGTTACCTTCCACAATACC
1218 GGTACCATTAATCTTGAATGATCAATTACACCACACGATATCCAC[A/G]TTGTGATATGATGAATCTGGAAATTTCAAACAAAACCATCCAATACTTGTTCTTCC
1219 GGTACCCA[C/T]TTTTCATTTGTTGTG[C/T]AAGCTTAATGATCGAGACAGTTATGTAATGCTTCTGGATTTTTATAACATC[A/T]CCGTTCCTTGTTCTGTTCATTCATG
1220 GGTACCTGATTGGGAATTTACCCGTAGAGAATCCATAGCCCACAATGGCATTGGATTCGCT[A/T]TGGTCTACTC[C/T]TGAGGTGAAGAGCTCGGTCTTGGCTTTGT
1221 GGTACCTAT[A/G]TAATTAATCATCGTAAAAATTAATATGAACGCGA[C/T]A[G/T]GTAGGAAACTGA[A/C]TTCTCAAATAATATTATAGAGATTGCATCATATACTATGGCT
1222 GGTAC-TATTGGGGCCTAGGAAAACTTCTAACCAAGTGCAAGAGGTTATAATGGATCTAATTTT[C/T]TTTAACTGCTT[A/C]TTTATATTCTTCTGTTTTACGCTTA
1223 GGTACCATTTGCTGTTGTCTGGTATTCAGTCTTGTCATTGAGAGCCACCTTCTGCAAGTTCTCGTCATATGATTAGG[C/T]GTGCTGTATTCTAGTAAGAAAATT
1224 GGTACCGGCGATGTGTCTGTCCATGATGGCTGCTTGTTTGATGAAGAAAGTATTAGTTTGTGTAGCACAAATGCCAAAGAC[C/T]AATGTAGAAAGCCATATGGG
1225 GGTACCGTGGCGCCTCAGTTTACAGGTTTGC[C/T]TTTGTTCATTTCCTGTTTTTAAATGTAATTTTGTGGTGTGAGATAACCAGAACTTGTGCCGTTGAATCAT
1226 GGTACCTCGGAGGAGGAGATTTGGCGGCGGCTGCGTTCTTGAGGAGGGAACG[A/T]AGGAGACGGTTGTGGAGAGGGACGAGTTCTCTAGCGATGGTCTTGTCGA
1227 GGTACCAAAATCATGACTGGAGTTGTGAGACCATAGAAAAGTTCATTA[C/T]GAGTAGTAGTACCTCAGCTTGAATGGCAGCCGCTTGCTTAGCATGAGGAGGTC
1228 GGTACCAACAGCTC[A/C]GAACTTCAAAATGAGCTCTGCT[A/T]GGATTTCATGGAGAACTTGGACAGTTTAGGATGAACTTTGTATTCTTGCCTTTAGAGGTATAAT
1229 GGTACCAAGACCAAGATTGGAAGAGATGGACTCACCGCGATTTTGAAGATGGTAACAACAAACGAGACCGTGGTTCACCT[C/T]GGGATCCACGACGACGCTAGC
1230 GGTACCACCTCAGCAACAAAGGTACATGGGAACTGGAAATATTAGAAACGTGCAGGATCAAG[G/T]ATCGAATGCTGTCAGTGTCTCTGGAGCTTCGCCTGGAGG
1231 GGTACCATACATACCT[C/G]GTTTCGCCTAACGTGAATCCTAGTTTTTGTGGAATATTCTGTAAAGCTTGTCTCCACTTTTCGAACTTTTCACCATTACAAGTCT
1232 GGTACCCGAACGTCCAGACCTAGTCTAAACGCATAAACGCAGAATCAACAAGTTAAAACA[A/G]TAAAAAAGATGGGAACGAGAGATTTTGATTAGGAAAGCTAC
1233 GGTACCTATATATTGTTAATTTTGGTTTGGAAGTTTTAAATGCAATCCCACATTTTTT[A/T]ATATATAAATTATTGATATCCTATAACTACATATAAGTTACCA
1234 GGTACCTCTCTACTTAAGATCAAATATGACATGGGTTTGAGTGTGCATATATTC[A/G]TCGCAATTAATTAAATAAAACTTATTATATACTAGAATAGATAGAGG
1235 GGTACCTG[A/C]T[C/G]TAAGAGAGGATTTTGCTGTTGTGAAGAAAACTGCTTCTCGTTTCCTCCGGATAGAGAAGGCATGCCTAACAAACCACAAATAAGCACTAAC
1236 GGTACCTTCTTCAGTGACCATGGGAG[A/G]AGGAGAATCCTTATGTTCACTTTCAGGATCGTCCT[C/G]TCCTACTGTCTCTTT[A/T]GGATTCTTATCATCGGTAGCATT
1237 GGTACCTTTGACATCTCATGTGCAGTTTCTGCGTACATCGGTAAG[A/G]AAAATTTTAAACTGTGCTTATCTCCTTAACTTTGATACAGATTCAACTGAAGTTTT
1238 GGTACCTTTTCATGGTTAGAGAAAAACAATT[C/G]TCGAAACGCCA[G/T]TTTAACGTCACATGATAGTAAAAGACGTGGCTTCGCCCTTTTTAATCAATCTTGGGAA
1239 GGTAC-AAAGAACCTCATATAAACTAAACAAATACTAAAA[C/T]TCATATGAGG[C/T]TTTTAGTATTTATGAGGTTCTTTGACCAATCTGA[A/G][G/T]AAACCAAGATGCAA
1240 GGTACCCACTATCATTGGAGGA[A/G]CAATACCTAAACCAGAAGATGCTCCAGAATCTTTTCGATTACTTGTTCGAGAACTACGATCTTTGGCTCTGGAACTGAA
1241 GGTACCAGCTAGACCGGCAGGGATAGGGCTGAGCTCACACCCGAGTCTTAGGATTAGGACATGAAGCA[A/C]TCTTTCAAATGGGAAAGAAAGATGGAGTGTACT
1242 GGTACCCTGAGGGACACGGCTAGATAAGATTTTGACCAACGACAGCTTGTT[C/T]TTCATGCCAAGGAAGTGTTTAGAATTGATGGGGATGGTCAAGAAGCAAGA
1243 GGTACCGCCG[G/T]AGATTCTAACCACGGAGAGATCGATCGGTTAAACCAAGATCTCATCCGACTCCTTGCTAACCACCACTGGATATATCATCCCGAGACTCTA
1244 GGTACCTAGGAGCAAGCACTTTGGTTTGGTCGTCTCCAGGCGTGCTTGGCGTTG[C/T]GGGTGCTTTTCTTGGCAGCTGCATGGCTCACGCCACTTATCTCTGAG
1245 GGTACCTCT[A/G]TGCACAACAAAGCTCAATCTCCTACATTGCGAGCGGCTGATCCAACAAGTGAAGTCAAGATTCAACTCATGGACAGTCAAAACACTCTCTTT
1246 GGTACCTCTGCATATGTTTCCAAACAATGCAACAGCTA[C/T]GAAACTGTTTCCTCAACCCTCTTATTTTTGAAGTCTTTCTGGAAAGTTGCAATATCTAACGTT
1247 GGTACCTCTGGCGATTTGAAAAAT[A/G]AACGCTTCCATTTTCCTGATTTATAGGTAACAATAGGATTAATCATTCTAGGGTTCATGGTGTTTTCAGCTTATGCT
1248 GGTACCTGACTTTGAAACAT[A/C]ATGGTTCCCAACAGCTTGTTTACTTGCAAAACGCTTGTGATCTTGAAACCTTGAACCAATACATGCCTTTTCATTTGTATA
1249 GGTACCTTCAGAACTATATATTTT[C/T]GTTTTCTAGAATGATGTTTCTCTCTCTCTGCTAAATCCTTTTCTCTTGCTCAAATTTTCAGGGAGATAACAAGTCAT
1250 GGTACCCCAGC[A/G]AC[C/T]AGGTAAACAACGGCCATACAGAAAAACCCCAT[A/T]AGCTGAATTTTGACACGACCGATTCTATCGATGAAGTAGACGGTGAACCAGTAG
1251 AGTAC-CTATTGGTAAAAACCCATTGATAACATCCCTATTGCCAACAAAAGAATAGAATTGAAGAGAAAATAATTAGTAAA[G/T]ATA[C/T]CAGCAATCTGATGAGT
1252 GGTAC-GTTC[C/T]TAGAAGACACTA[G/T]TTCGTTTTTAATGCGAGCTTCTATGGTCTAGCTCTAGGTAATGTAATATACCTCAACCCTAGTCTGAAATTAAAAGAT
1253 GGTACCAATTTTTTTTTGTAGTCAAATCAATAGCTTAGTATTGGGGATGCGTGCAGATTCAA[C/G]GACATTTAATGAGACCTCGTAACTCGTCACCAATGAAAC
1254 GGTACCA[C/T][A/G][A/G]CACTCG[C/T]GATAATACCCG[A/G]GAACCTTATAACTCCCCTTAAACTCCC[G/T]AAACTCGCACGAGAACCTGTCACGACGGTT[C/T]TACATAACTTCAGA
1255 GGTACCCAAACGC[C/T]GAGGCTTAGAGTTAGGTATGTCATGTCCTTTTCACATCCTAAATA[C/T]C[C/T]GAACCCGATCCGGATCCGATATGGATCCAAAAAACTACAT
1256 GGTACCGGATCAAACTTTAACCGGCGTGTTATTCCAAAGGAGTAAATATTGGGCTTCTTGTAATTCGTTATAGGCCCATTT[G/T]GTTTTGGTCTCGGCCCATAT
1257 AGTACCCTCCTACTGTTGCAAACGTTGAGAAAGATGTCATTGCGCCTTATAAGCATGTCATCAAAACGTACGAAAACGAT[A/T]CCTCTGGTTTCGATAGCAGAC
1258 AGTACCATTTTGTAATATAACTATTTTGCTTATTTAAAA[A/T]ATATATATATAACTATTTTGCTTATTTTAATGGTATATACGTTTTTGGTAATACTAATAGAT
1259 AGTACCTTTTTG[A/C]GTAAATATTTGAGCAATTTTCTCAAATAAACTTTTTAAAATTTTGTCACAGAAATAACACTCAAAAATAAAATAACTAAAATAGTACTT
1260 GGTACCACTCCCGAGTG[A/T]AGCGGCAAAC[A/G]AAGAGTTGTGCGTTGGGAACCTAAACACATC[A/G]CCAT[C/T]AAT[C/G]TACTTCCATCCAGTTTCTTCTTGATCATCAGC
1261 AGTACCATAGTGACAACTCCGCGCTTAGGCTTCGAACTGGAGAGATTTAACGGATTAAGCGATTCGGAA[C/G]GAAGCTTGGCGCCGCAGAAGTCGCTAGAGATG
1262 AGTACCCCAATGATTTCTCAAATATGCA[A/G]TCACATGCAGTTATTTAGACTACAAATATGGGGAAGACAGGTAACCACCCTATCATGATCCAACAAATTTGCA
1263 AGTACCCTTTAGGCAGAAACCATAGACGTTGATGGGGGGTTCTGGGATAATGAAGGTAAGACCAT[C/T]ATGAGCCTCCAATTCTTCCAATAAGCTCGTTACTGA
1264 AGTACCGCGACGAGGAA[A/T]AAAAAGAAAAAGAAAATTGTTTTCGCTTTTAACATTTTTAGTTTACCTTATTGTATTAAATAATTTGTTTATTTATTAACACCA
1265 GGTACCCATTTGGTTGTTT[G/T]TTCGTT[C/T]CAATTTTC[A/T]GGTTCTAGAGATATATGATCT[C/T]CTC[A/G]ATTATTTATGAAATTC[A/C][A/T]TTAAATTTTGTTTTCATTTTTT
1266 AGTACCTATTGGGTCGAGCCAACTTT[C/T]CCCATGCCCCTAGATGTGATAGAGTAATTT[C/T]CTATAGGCCTTTCAAATCTC[A/C]TATACCCCCACTGCTTTAATCAA
1267 AGTACCTCATCTTATAACT[G/T]TTTGGAGGTTTGAAAGAAATTGTATTTTCTTAAATATGATTTTCTGTGTCACACAGGTCCAGACGCTGTTAAGTTTGTTGTG
1268 AGTACCTTTTACAGCTTTTTCGTTAGTATAAAAAA[A/T]CCATAAAAACCAATACAATTGGCAAGTGACAAATCCATTCTCC[A/T]ATCTTTACATCTTAGTCGAATT
1269 GGTACCGGAAAGCTCTAATCCCCGAATTGAAGAGATCAA[A/G]CATGTTT[G/T]GCTGATCGATAAAACCGTC[A/G]TGGCGCGGCGGCTCAACTCGCGAATGCATCGAAG
1270 AGTACCAAAAAAAAAAAAATTTGAATCAATACTCTATCTCGTTTAAAAACAGAAATTTCAAACTGCAATTAACAACAACC[C/G]TACCTCGTAGTTTTTGCAGGT
1271 AGTACCATCTCCAGACCCATCAGCTTCGCAACCACCCCTGTCTCACACCACACTACACTCTCCCCAGCCACAGTC[C/T]GTGGCAGGCGTTTTGTCTGGCTCGAT
1272 AGTACCAAACATAGCTTTTGGTACTTACAATCTGCTGCAGGGAAGTGGAGAAGACGGCAGTACAAGC[A/G]CA[A/G]ATGAAACCTTTGGCATTAACCTTGACATCAG
1273 AGTACCACTACAACAGCAGGATCAAGCCAGCTCAGCACGTGAGAGAGTCA[C/T]TCCACCCAGATCAGTGA[C/T]GACAAAAAACCCTGAAGGGATCGTTATTCATAC
1274 AGTACCATCATACATCTTGATGTTAGGAAAGGAGAACTTTCTAGGCATCTCGATATCTTCCACGAAG[A/G]GGGTATCAGC[A/G]TAGGAA[C/T]CCCGGTTGCTCCTCCG
1275 AGTACCATGTGAGTGAGGACAAAGCATGGAGAACTTCCACATCGTGTTTGCA[A/G]GGTCAGTATATCAAATCTACTGAGCCTTCCCGTAAACGCACCAGACGTC
1276 AGTACCATTCATT[C/T]ATAT[A/G]TATCAAATATTTACAATATTCTAGTGCCTAACAGAATCAATAACCATAACATTGCAATGTGACCTACACTACTAGAACACAAA
1277 AGTACCCACCACCATATTGTTGTTGTTGAGGA[C/T]TGTAACCGCCTTGACCCATCATCGGATTATAGTTGTTGTTGTTGTTGCCTGGCATGATCTGACCAGGGA
1278 GGTACCACACTCGG[A/G]GGAAGA[G/T]ACCA[C/T]CGGC[C/T]AGCA[C/T][G/T]CATTAG[A/G]TA[G/T][A/C]TTACCCTAG[C/T]AGAA[C/T]GA[G/T]TGCT[C/T][A/C]TAC[N/-]A[A/T]TGT[G/T][A/G][A/T]A[A/C][A/T]CCCGATGAAAAGAC
1279 AGTACCCATTTGGGTTCGGTTCAGATCTATTCGGATTTCAAATTTTT[A/G]AGTTTGAAGATTTCAACCATATTCATGTATTTATAAATTTTGCTCCAGGTTCAG
1280 AGTACCCGATACCAGTGATAGAAGAACTACTGGATGA[G/T]TTGGCAGGAG[A/C]CGCAATGTTCTCGAAAT[G/T]GGATTTGAAGTCGGGGTATCATCAAATCAGAGTGA
1281 AGTACCGGAAACAT[A/G]GTCATGCTTTTGAGGTAAAGAGTTTTGTGAGTTGAGCCTTTGTTGTATTCATGTAGATATTTGTTACTTAGTTTTGTTTTTGTTCAG
1282 AGTACCTGAGCAGGGTAGACT[G/T]CTCC[C/T]CCAGTCAAATTCTGGACGAC[A/G]GAGTAAACATAGAGGAAACCAGCCGGATAAACCAA[A/G]GG[A/C]CCAGTGTCGCCTTTC
1283 AGTACCAAAATCCAGTGATAAAAGAATCAAACCAATAAGCTAACAAA[G/T]GTTTCACAGATCATACCCTTGATTAAGTTACATACTGTATGTTCAACATCAATC
1284 AGTACCAGAGTCTCTGACATGACTTTTATAACCTGATTAATCAATGCGGATTCAAACA[C/T]TTGAAATATTAACTCATGCCTATCTTAGGAATACAAAAGAGTC
1285 AGTACCGTAGTCACCGCCGTCTTGAGGTTTTGGAAAGCAAGCCT[A/G]GCCTTTGCTCCCCAACTAAATTGGTCCTTTCGGAGTATAGTGGTTAAGGACCTTGCT
1286 AGTACCTTGAAAGTGGTAAACATGAAATTTT[C/T]CCTT[C/T]TTCATTTTTAGTTTTTTATGAGATTTTTAGTTTT[C/T][A/C]CTTTTTACTCTCTAATTTAATTATAGATT
1287 AGTACCAACTTTAAATGTAGTATAATATAATACTTTAAACTTAATTTTGTTAGTTATTCCTGT[C/T]GTTATTATATAT[N/-]T[A/T]TTT[G/T]T[A/T]TT[A/T]ACAATTAAATATTT
1288 AGTACCCGAACACT[A/G]ACCTCCAGTAAAAACCATCCAAACAGAATTTACCAGAC[A/G]ATCTTCTCCTATAGCACAAACGGCACGGTGTTTCTTAAAGAAGGGTAT
1289 AGTACCCGACCCGGAAAGCTCCGATGACGACTGGGAAAGCAAATAAAAA[A/G]TTT[A/G]AAATATATT[C/T]TGGAGCGGTGGCTGCTGCTAAACGCACGCCTCGGCCTA
1290 AGTACCGGAAACGTAGCCTGTC[A/G]ATCGAAGATGAGTTTGCCTGCAAAAAACTTTGATTAGTAATTTTATCAATATCCCTTTGGGTATGAAGTATTTGACTAG
1291 AGTACCGGTTTGAC[A/C]GCTCGGTCCGATCTGATTTTTAGATCACCTATTCTATTTAAATAAGAACATGACCTATTGATAAATGTTGTGTTCAGTTATTTATTT
1292 AGTACCTCACCTGAGGGTCATATTCGGGTCCAACAGTGGTTTTGTTGTTTGAGGTGATGGTGTGGAAGGTTTTT[C/G]GAAAGGAGGTTGGCCACTCATAGAGCT
1293 AGTACCTCGTCAACGGCATTGTTGAGGTTGATCAGCTCTCGAGGATGATGAGTT[C/T]GCTCGTTAGGTGGAAAGAAGTTTTAAATCGAGGTAGCTACTAGTTAT
1294 AGTACCTGAAGAGCTCGGCGTGATCAGTGCA[A/T]GTACCGGTTCTTCTCTTCGCCTCCCTATCTTTGGG[C/G][A/C]AAGAAGA[C/T][C/G]ATGAAAATCATCGACAAGGGTTAT
1295 AGTACCTTTCAATGTGATGGAGGA[A/G]GAGAGT[A/T]CATGAGCTCGACATTTCTTACTCATCTTCAACAACATGGCATTGCTCAGCATGTTGCCCTCACACGCCTC
1296 GGTACCC[G/T]AATG[C/T]ATC[C/T]GAAATA[A/G]ATTT[G/T]TATA[A/G][C/T][C/T]C[A/T]TATATAA[G/T]TATAT[A/G][A/C][C/T]AGATTTAA[A/T][A/G]TCTATTAAA[C/T]A[C/T]ATAAATATATA[C/T]GATATTTTTAAATT
1297 AGTACCTTTTAA[C/T]TTTATCAAAAACTGT[G/T]TAACCAATCATATTTT[G/T]TAGTTT[A/G]TTTTGTGATT[G/T]GTTGAATAATTTTTAATTTATATTTTAATGATACTTTT
1298 AGTACCAAGGACTTGGATAAGATACTCTCGATG[A/G]GACAACCAGCCAAGGTGAACTGGGGACTGGGATATCGAGGAGCTGAGAGTACTAAGGAAGTACAACAG
1299 AGTACCATTCAGGTTTATCCGGGTCCTCGACATTTGC[A/T]TCCAACTAGGTATTTGAAAACAATT[A/G]GTTTGAGTT[C/T]GGATCGGTTTCTTTTGGATCTGGAATAG
1300 AGTACCCAACCTTGTC[C/T]TCAGAGGCTGCTTTATC[C/T]AGAAGCTTTGATAGGACATTCATACATATAACAAAAAGATATGGTGACAAAG[C/T]ACAACCCTGCCTGA
1301 AGTACCCGAACGCCCACCCCTACGGCCGGCCATAAAATTTTGAAAGTTTTT[A/G]A[C/T]GATTTATTAAAAATTTCAA[C/T]AATTTAAAGATTTAAATTTTTTACAAAT
1302 AGTACCCGAACGCCCAGGCCTAAGAACAATCCAATTCAGTCCATATATACTTATAAAAAAAA[A/T]TTGAATTCCTTGTGTTTACTTTATATTAAACCAACCTAA
1303 AGTACCTGAGGTCTCTTCTGTAATTGCTATAAGACCTTGGTCTTTCCCTTTA[A/C]GGTGGTCTGGTAGCAGGATCTAGAATTCTCCTGATTTCCTTTGATTATT
1304 AGTACCT[G/T]CTTACTTTTTCAAATTTTGCCAAATAATACTACTATATATAATAAACTTGTTCAGACAAAAATAAAAGTGTGAAAATTTGGGAGCAAGCAGATA
1305 AGTACCTGCTAAGTAGACGATG[A/G]CTTATCAAGTCTGGTGGTCGGATCATGTTTCATGACGATGGTTCGATGGCCGAGCACTAGTATGGATAGTCACGTTGCT
1306 AGTACCCGTAG[A/G]AAATTTGGGTGTT[A/T]G[C/T]GGTGAAAGTTCG[A/G]TTAGGGTTTTGTTCTTGTCGGCTCGGGTGGAA[A/T]CGAGA[A/T]AGT[G/T]CGGATGAGGTCTTAGGAG
1307 AGTACC[A/G][A/T]TGGAGGAAATTTGATCCATTCAATTTGTCCTTCTTAAGGGCATATTGGAATGAAAATG[A/G]GTTGTGAGGAGTTAACATTGCTGGAACAAAAGAAT
1308 AGTACCTTTCCATGTTTATGCCAAGCTCCACATATAGTTCTTGAAGCCACTGTTGTTGGTAGATTCTTACT[A/C]TTCCTTCATTGTCTCATAATTACTTGCAGC
1309 AGTACCGCTTGTCCCAATC[G/T]TCTCCGAAGGGATAGTTACCTTTGATT[A/C]CCCTTGAGGGTTCCTCTACCAAAGGAGT[A/G]CCATCACGAGATCGAAGATGATAGA
1310 AGTACCGGAGGAAGAAGGGA[A/G]GC[G/T]TGCGC[C/T][G/T]TCGCGTGGTTC[A/G][A/C][A/G]CGGC[A/G]CCTCGCCTGCTA[A/G][A/G]GTTTTGAGGGTG[A/G]TGGGCTTTC[A/G]GCCCCATTGTTTAGC
1311 AGTACCTAAATGCAGAGC[A/C]GGTCCTAGGCTACAAGCTAAAAATGAAAAAAAATGGCTGAAAATTGTCCTTTACACCAGGACAGATTCGAACCCTTGTCCTCT
1312 AGTACCTTGACTTCACCGAATTTTCCAAACACGGCCTTGAGATCTTCACGCA[A/G]GACAACATCTTTGTT[A/G]TCTTTATGAGTAGCTAGAGCACCACCCTTTTCT
1313 GGTACCAAAGTGGTTATTGAGCTAAAAGACAAGATCAAGTCTATTACGGGGAT[C/T]ATCAATGAAGGAGGATCA[G/T][A/G]CTCATACCTAGGATTACCGGAGTGTTTC
1314 GGTACCAATACTTATATATTACATATAGTTTCATTAGAGTTGAACTT[C/T]AAATTCATGATCTCACCA[A/T]TTTAATATGATAGATTTTAGTAATGTTCAAGAAAT
1315 GGTACCCTT[A/G]TATATG[A/G]GAAT[A/C]ACAAAGA[G/T]AT[C/T]A[A/G][G/T]AAGAAAAACTACAAATATGG[A/G]AAGTGTACAAATACAAGGAAAACGAAACTAGGGTTTCCCCTTCTC
1316 AGTACCACAAAAAAAAAAAAA[A/C]CCCCCACAATGAGTGATTATAGAGCAGTGAAAAGCCATTAGATGGTGCACAAAATACTTTCATGAGGAAACGTTTAACAC
1317 AGTACCCGAATGTATCCGAAATTGATTTCTCA[C/T]T[A/G]CAAGAAAACAGCGGTATTCTGACGGACATTCCGACGGAAAATGAAATCCTCGGAATATCCCGAGGAA
1318 AGTACCTAATGGTCACCCTGAAGGCTCTT[G/T]CTTCATATGGAAACCACCATTTTGCATTGTCTTTAATGGCATCGCCTGCTACAAATTGCGGAAGCCAAAGAT
1319 AGTACCTTCATTGTATCTAAAACTTTCAGAGGAGA[G/T]TCTTTTGATGGTCAAAGTTT[A/G]CGTTGACGATCTCCTTATTACGGGATCAAAGACGACGATGATTAA
1320 GGTACCTACA[C/T]A[G/T]TATTAGGTC[G/T][A/G][C/T][A/G][A/C][A/T]TAAGT[C/T][A/C][C/T]A[A/T][C/T]AAC[C/G]ATG[A/C]G[A/T]ATTA[C/T]CAAT[A/G]TCT[A/T]A[A/C]T[N/-]T[A/G]A[A/G][A/T]GT[A/G][C/T]TAA[A/G]T[A/G]GTC[A/G]GCGTAATATATCGTTT
1321 AGTACCAAAACA[G/T]CAAGCCATCTC[A/G]TCACACCAAAACAAATC[C/G]TCTTCCCATG[C/T]TGAGGATAAAAGTCTCTCTGAAACCTCTGAGCCTCAGTTGCAAGACAA
1322 AGTACCAAAATCCCAAGATGTGGAA[C/T][A/G]TATGTCTGATTATAGGCCCATTGCATGTTGCAATGTGATCTATAAGG[C/T]TATATCGAAACTGATAGCAAGGAGATT
1323 AGTACCAACCCAGAGATTTACACCAAAGGGTTTTC[A/G]TAGAAGGTGTTCATCATCAAAACATCTAAATCTTGAGTTTTCTCA[A/G]GAGTTGACCCCATCTTGGAG
1324 AGTACCAAGCTAGCAAGGTCAGAGAGTATATATAAAGGGTTGACTTTT[A/T]AATGTTTATTCAAAAAA[N/-]CAAAAAGGGTTGACTTTT[A/T]AAGTGTTTGTGTATAG
1325 AGTACCAAGGCGCTGGATTGTGTTTCTTCACCGATGATGGCAGAAG[A/C]TATAGCCATCCGTTCAG[A/C]TCTCTTCCATGCTCTTGATGAAGCTGGTTTTTCACAA
1326 AGTACCAATAATCTGCTGACCTAGATTCGATAG[C/T]AATTAGCCTAGATTTTTATATTTTTGTAATCACCCA[A/G]TCATCAAGATTATAACATCACAAAGCAGACA
1327 AGTACCACATAGTATAGTGGATAAGGAAATTGATTCAGAAGATGCTCAATACAAAGATTTCT[A/T]TAGGCTGGTGAGATAAAGATTCATTAGACACCTTGATTT
1328 AGTACCACATCCTTTGGTACAG[G/T][A/G][C/T][A/C][A/C][A/T]TACGTC[A/C][C/T]CG[C/T]CCTTGCGGCTTGAATCGTG[A/G]CTTCTTGCA[A/G]AA[A/T]CG[A/G][C/T]ATTCTTCTA[A/G]CTTCTCATCATCTCCC
1329 AGTACCACCC[C/T]GCCGCTTGACAGAA[A/G]TTCAACTTTGACGGAACTCTCATCACATGCCACCACTAGCAGCACCAGTTGTC[A/G]TTTTGGACGTAACTCTATCCAA
1330 GGTACCTC[A/G]AT[G/T][C/G]CGATTAAAAA[G/T][C/T]T[A/T][A/T]TA[C/T][C/T][A/T]AC[A/G]ATT[C/T]TTCG[C/T]CC[A/C][A/C]AAGG[A/G][A/T][C/G]CTTCCGAGT[A/T]ATATGATCTAA[C/T]AGCT[A/C][C/G]C[A/G]TTGGTTCAATTCAAAA
1331 AGTACCGACATT[G/T]CCAGAAGTTCTACGGGTC[C/T]CTCCTTCCTAGACAATGCATCTACTGCCTTATTCTCAATCCCCGG[C/T]TTGTAGT[A/G]AATGTCATCAAACCCT
1332 AGTACCGAGAA[G/T]CATCTTCTGGACGGAGTAGTTTTGACCGGGAGGCTC[A/C]TCGCGGCTGGGGAGCCATTCAACGGTAAGGGAAGGCCACTCGAGAGCGTGAGT
1333 AGTACCGTCGAGATGACCGGAGACGTCAAAACTCT[A/G]GCAATGGGTGAGAAACA[A/G]CTCCTTCCATGCGTCATAGTTACCATCA[C/T]CAATGTCAAGGAGGAAGGG
1334 AGTACCTGTAACTTTGAATCTTTAGCTTGTTTTGACTCGTTATGTTT[A/C]AGGCTATGGAGGCCAATAATGAGTTCGCGGCGACTTTAGAGAAGCGTCTGCAGG
1335 AGTACCTTCACCCATCCCCAAAAAGCCAAAATCTTTAACAAGTT[C/T]AAAAAGAGAATGAAGCAAAT[A/T]AAACATCTGGAAGCTT[A/C][C/G]TTCTTCTTACAGTGTTTG
1336 AGTACCAAAAATGTTCCAACGGTTAA[A/T][A/T]TT[C/T]T[A/T]AAATTA[C/T]CTAATAAAAATATTTAGATGTCAAATGTTCAACTTCTATTGGAGAAAATGTATTTAAATAAT
1337 AGTACCAAATCTGTAGTTGGAGGATTTTGGAATAGTTTTGGCTTCTAAGAGAGA[A/T]GGAAAGTTGTTGGGTGAAAGAGGGGAGGAAGGGTCAGGAGGGTCTGG
1338 AGTACCAATGAG[C/G]TTGATCTTTTTTTTTTCCTACCATACAAAAAAATTCGCATCT[C/G]CCCCTCACTTTGATTCTTTTATTACAATACCAATCGTGCTTTCACT
1339 AGTACCACAAACTCAGCCCATATCCCACAGATCTCTTGACAGTGCTGAAACTAGGCCTAGGACGCTGGAACACCAGACCAGGACCGT[A/G]GAAACAAGGCCAAG
1340 AGTACCACATAGATTTTGAGAAA[A/T]TTTCAAAAAAT[A/G]CGACAATATT[A/G]TTTTAA[C/T]GCATAGTTGC[A/T]TCCT[C/G]CACTAAC[A/G]TATGATGA[A/T]GTTCAAAGAGGTTTG
1341 AGTACCACATGAACAGTATCATTACGTGAAAGATATCTATGATAAAATTGGGCCTTGTGGCTAG[G/T]TTTTTTTACACAACTAGATAAGTTGACCTGAAAACTT
1342 AGTACCACTCGTGCATATGCTGGTGACCCGGATACTTGAGCGTGGTGGGGTTCTTCAGCCCATTGCGGACGATTGCGTGCTG[C/T]TCGATTATGCCGTGAGTGA
1343 AGTACCAGTAGTTTAAAAATTAACATAAAAGGTTTGAATTAATATAGAGTATGGAATA[C/G]GAATATTGGAATGGAATTCGATACTGCTATATTTCTTTGTGGT
1344 AGTACCAGTT[C/G]C[G/T]AACCCGTCGACTGTTGGCGGGCTGCTTGAGCTGCTAA[C/T]GTGGCGAGAGC[A/G]GACC[A/G]CCTCGTGTCGGCCGGGGGA[C/T]GGACTGGGAAAGGC
1345 AGTACCATAAAAGTGGTAAACATGTAATTTC[C/T]CCAT[A/T]AAAAAAAACCACCCACATTATAGAA[A/G]AAAACAAAACTGTATCATCAATAAAACATGAGTTATATT
1346 AGTACCATACAGAGATGAATCTG[A/G]AGCGCTTCTGCCGCAGGAGATCGAGCATG[A/G]CGGAATTTCCAACCGTTTGGA[G/T]T[A/G]CAA[A/G]CCTCTGCAACCGATAAGTGA
1347 AGTACCATCAAATCCGGGGGTTTTCCC[A/G]TGTAGCTCTCTATACGCCAACATGGATTTCTTATTGCGGCGAGCAAGAGAACAAGGCGTGGGGACAGATGAGAT
1348 AGTACCATCTAAGTA[A/C]AGTTTTTGCACAAACCGAGCAAAGATCCCATGCCAGTGTTCATCGCGTATAAAAGTGTGTTCGAATTGTGAACTGCTATTTTGACA
1349 AGTACCATTAGATTGCATTTCCATGCATATATCCTTTCTAGGTGTTGGAGTATCTTTTTGGA[A/G]GT[G/T]TTTGGAGCCATCTTGAGTCAAAAGAAGTGAAAGTAG
1350 AGTACCATTCCAAAGGAAAATTGTTAAATGAGTTCAC[C/G]CGTTTGTGAAATTACCATTTAATCATTTTCTAACTATTATTGGTTTTACAAAAAAAAAAATAAA
1351 AGTACCCATAAATGTTAATTATTTTTCCTACAAA[C/T]GTTACGGTCCTGCATGGGGTATATATATATACTGGTTAAGGCATATTACATGTGATATACATATACT
1352 AGTACCCATTTATGTGTGTTTTAACAACATAAAATATGATATATATTCACCTCAGCTTTATTAATAGCATACAAATATATTTGAT[A/T]AAATGATTGGATAGTT
1353 AGTACCCCCATCAAACGAAATTCTAAATCTATTATCTGTAAAGACTAGGCGCCATCGGTCAACATTTTA[G/T]CAAACATATTCATACATTTTCTTAAAATTGAA
1354 AGTACCCGAAAACCCGAAACTTCTAGTATCTTCTAGTATATATTAGGTATATATAGATGTTTCAGTTTGTTTTTG[A/G]TATTA[C/T]GA[A/G]TATTTTTATAGCTTCAA
1355 AGTACCCGAACGCCCACCCCTAATTAACCCAAACAATCAAAACACCAAAAACTAGAATCCCAAAAAG[C/G]CGAATCATTAATGATCACCTCTCTTTTTGTCTAA
1356 AGTACCCGAACGCCCACCC[C/T]TAGATACGATGATTGAATTTTAATTAATGAGACAAAAATAAATAAGAAACCGACCGGTTTATCAAGGCTAGACCAGAGGTTA
1357 AGTACCCGAACGCCCACCCCTATTACTTGA[C/T]GACTGGTGATAATAGGTTAAAAATTAAAAAAAAATATAAATGTAATTGAGGGAATTTGACATGTTCGAGAA
1358 AGTACCGCAAAGGAGTAAGCATTGTAGCCTTCTTTGTTCAGAGAATCCATCATCATATAAGCCGAAACAACCTATATATATATATAA[C/G]ACCACACAAATCCC
1359 AGTACAGTACT[C/T]TATTCCTCCCACG[G/T]CCTTGCGGTTTGAATCGTGGTTT[C/T]TT[A/G]CAGAATC[A/G]ACACTCTTCTA[A/G]CTT[C/G]TCATC[A/T]TC[C/T]TTCCAGTAGATCATGC
1360 AGTACCGTTGTTTTGTTTTGTTTGTTTATTTGCTTAAGCTAATTGTAGTTAGGTTTTATTCATGGTCGTTGAGGTTGTCACCT[C/G]TCAGAGTTTTGACGGTGA
1361 AGTACCTAAAAACCAAA[G/T]AACTGATTTTACTTATGTTTTGGTTACAAATTAGATA[C/T]AAATCAGGTAATTTTAAACAGAAAAACCGATTAGGACCCGAACCCG
1362 AGTACCTATAAACAGTCAAATAATCAAAAGGCATGCCCACAC[C/T]TGAGTGAAGATAAGGTGCTAGCGGAAGGAGGCACAGTCAGTTACACAATCACTAAGTAC
1363 AGTACCTCACGGTTCAAGATGGTGGTGATCAACACTTAACTGAAGGTGGGGGACCAAGCTTGGGGGCTCAAGAAAGAGTTAGAG[C/T]TTACCAAGATCCCACGT
1364 AGTACCTCAT[C/G]AAAACCTTTTAAATCGACATAACCACCATACTCATCAATCAAATCCGTTTTGTTAAGGAATTGCTTGATTGTATTGTATTGATCACATAGG
1365 AGTACCTGAACT[A/G]CCTCAATCTTATCATACAGGGCATGGTAAACTCACCTGCCCCTACTAC[A/G]CATATTCCAACTTGTACCAGATACTGCTTTTGAAACAGTA
1366 AGTACCTGAGAAGGAAGTTGTTTTTTTTTTGAATCAAAAATCACAAGTCATGGAACCTGTCAAGGCTAAGTTTGACA[C/T]TGAAAAGTTTGATGGCAAAGGCGA
1367 AGTACCTGGGATAGGGCCCATACTTGCAAGGCAGGCGG[A/G]CACTCAAAAAGCATATGGTTGATAGATTCCGAGTCAGCTCCGCATCGAACACACGTACTATCT
1368 AGTACCTGTTCAACAATGGAAGTAAAATCACAAAAAA[A/G]AAAAAAAAATATTAGTGGAAATTTGTATAAAACATGACAGACACAAATGACAAACTTCTTTGTA
1369 AGTACCTTATATCCTGCAACAAATAGAATATGCCAACACTAAATTTATATGGGACATTTGCT[A/G]CACTAACCTAATAACTATATAAAATAGCCAAAACAACTT
1370 AGTACCTTCAATAGCACC[C/T]GGTCCATAGGACCGTCGTACAATCATTCGCGATATATATTTTTTGTTTTAAGTTATAGCTGGACCTGGTGACAGGCTGCCTAC
1371 AGTACC[C/T]TCACATCACATATTGCTGCTCTCTTCACAGGTACAAAAGCCACCTTTCCCTTTGGAATTCCACATGTATCG[C/T]CAGCTTGACCGCAGGATCCCCGA
1372 GGTACCATAAGAACAGGAGAATG[A/C]TCA[C/G]TTATATA[C/G]CAACAATGTAGCAG[G/T]TTT[A/G]GAGGC[C/T]TGAA[C/T]CTGC[C/G]G[A/G][C/T]ATATC[A/G]CTGACGGAAAGAGGGAGGACCA
1373 AGTACCTTCACTCCCAAAAGACA[A/C]AATCTTTAGAACTCACAAAAGATAAGAAGAAGCAAAACTGGAAGATAAGGTTTACAGTGTTTGGACATCGGTGGCGAG
1374 AGTACCTTCTTCTTCTTCTTCGATGTATCCGTGTGTTGTAGTTTTCAAACATATTCGACTAAGCAATGAGCTCATATTA[A/G]CGAGGCCACATGATGGAGCTCA
1375 AGTACCTTGTAAGTCCTAACTTCTCGTAAGTGAAGTTTCTCAAACATGATTATGCCAATA[C/T]TATAACAAGGTTTTGTTGTGGATTGTAGCGGTTATATGTCT
1376 AGTACCTTTCCGTTGCTTAGCTTTTATCTAAAATC[C/G]AATTTTGTTATGTCTAAATAATGGTCTGGTGTTTAGCCAAAAATGATATATCAATTGCTAGATTAT
1377 AGTACCTTTTTAATCAACTCTTGAGATTCTATTATGATCAAGGATCTTAAACAAAAATGCTTGGTTCCAAATT[C/T]AGGAAGCAAGAAGGATCTGCTTGCATTC
1378 AGTACCAAAATCAGAGACAAAATAAATCTGGAATCAATAAATAATCTGAGAAGAGAGGAAAAGAAACCTACA[A/G]GCGGATTCGTTGGCCAACAAATAAGATGC
1379 AGTACCAAACTGTGTCTTAGTACAGCATACCACCCTCAGTCCGATGAAAAAACT[A/G]AGGTTACCAACCAAGGAATGGAAACATATTTGAGATGTTTCTCTAGT
1380 AGTACCAACCGTTATATTACGATCAAATGATGTGTTGTATTTAGGTGTCAGTTGTTTTATGACAC[C/T]ACCTCTGATCTTTAAATTATATGTACTAAACAAACT
1381 AGTACCAATACCATACCCCAAGCCACA[C/G]ATATGTTATTCAACCATCACTT[G/T]AATCTAGATTCTAACATGATAAACCTATCAAGACTCTAAAAACTACATATC
1382 GGTACCA[A/T]G[A/G]TGTAGTATA[A/T]A[A/T]T[A/T]AT[A/T]AGATT[C/T][C/G][C/T][A/C][A/T]G[A/G]GTTTTA[C/G]TTTT[A/G]GA[A/G]TTAAGTTT[A/C][C/G][A/G]AAA[G/T]CA[A/G]TAA[A/T]AA[A/G]ATGTA[G/T]TT[G/T]CTCTTGGATTTGTA
1383 AGTACCACATCCGTCCTAATTCCTTGTGTCTGAA[C/T][A/C]AAAGTGTGAGAATA[A/G]ACACACAATAAGAAGAAAACAATCTAGAATGTAAAGTAATGCTGAAACCAA
1384 AGTACCACC[A/G]TCATGACCTGCTATCAGAACATGGTC[A/T]GCGTGACCCTTCACCACACCACTAGCAATAACTCCAAC[A/T]CCAGCTTC[G/T]GATACAAGCTTAACACT
1385 AGTACCACTCATCCTTATA[A/T]AGG[A/T]GAAGCAGA[A/G]AGT[C/T]TTACAGGCTCAACTTGATCCTGCGCAACAACGAT[A/G]TCCGCCCATAGAGCA[G/T]TTACTAGGTCCTAT
1386 AGTACCAGACGACGACACCGACGAAGATGACGA[C/G]GACGAGGAAGACACCAACG[A/G]CGGCGACA[A/C][C/G][A/G]CGGCGGCGACGGGAGGAAGGCGGATCATTCCGCCGCA
1387 AGTACCAGAGGAGGTCACGAC[A/T]GCCACTTGCATCTTGC[A/G]TGTGTCTGAATACACTTGCCGTATCCAATTTTATTTAAACATCCTTTTGTAAGTGAGTTTACC
1388 AGTACCATAATTGAAAAAAAACTATA[A/T]ATAGAGGGATCAGTGCCATTAACATCCATTCATCACTACACATTGGATCGATACTTGAGAAATTGTGAGATTAGA
1389 AGTACCA[A/T]ACTCTGTTTCTACCGTGTTTTTTT[C/T]CTT[A/T]TCTTCTTGAATTAAATTGTTGAATATCTTTCTATGCCTTTGTTAGGTATGCTTGCTTCCACATTA
1390 AGTACCATCATTATCATGGAGTAAAAGGCAAACAAACCCTCTAAA[C/G]TCATTTTCGCCCTTGGCCAACCTATATTAAAAGATGTTCTTGTGGGAACGAACCCT
1391 AGTACCATCTTGGATTATATTACTTGATAGTTCTTGAACTGTTGCAGCTGACTTGTCTTTTATCTTTG[G/T]GCAGATATCATTATAACGTTGCTGATATAAGGC
1392 GGTACCCA[C/T]TTATAT[C/T]C[A/G][C/T][A/G][C/T][C/G][G/T]TA[A/G][A/T]AATAT[A/G][A/T]C[A/G]A[C/G]ATATA[C/T]GTATTA[C/T]T[A/G][C/G]TA[C/T]ATT[C/T][C/T]TG[A/G]A[C/T]A[C/T]TAAA[A/G][A/C]TAT[C/T]C[A/G]AAATATATAAGATATGTTTAA
1393 AGTACCATGAATAATGTTTTAAGAATTTAATTTGGCCCAGAAG[C/T]TAAGAATCTCTCTGATGCTATATTTTTATT[A/C]TTTATTTTATTTGTATATATAATTATT
1394 AGTACCCAAAAACAATTT[C/T]ACATATACGTAATGTTGTTTTCAAGAATTTTGTTGTGATTGGCGTCCAAAAAGCGGGGCGTATTTGTCGTATGTAGAGTGAAA
1395 AGTACCCACCACTGGTGCGCCAGTACCAGATC[A/G][A/T]AGGAGCACACCGAAAGCAGCCAAAGG[C/T]CCTCCACTACCACCACACTCCAAAACTCAAACCGAATCCAA
1396 AGTACCCAGGTACGTGACA[A/G][C/T]ACAAACAAAGCAGCCAAAAACGCAATCAAAATAGCCAACCTGGAAATAATCACCAGA[C/T]G[A/G]TCAAAAGTAATAGTGTCAAAA
1397 AGTACCCATCGGGTCTTGGGTT[G/T]GG[A/G]TCGGGTCGG[A/G]T[C/G]CAAGATCCGCAGGTCCTC[C/T]ATAA[C/T]AA[A/G]A[C/T]C[C/T]AATAGGGTAAAAACATCGGTCTGGTTCCTATCC
1398 AGTACCCCGACACATCATGAAACTAACCCATCAAGAAAAAAAAAACTTTCATTGATCTCTGATTGTGACTCAT[A/G]TGCAAAAAAGTAATAATTAATTGAATCA
1399 AGTACCCC[A/G]GGACTAAA[A/G]AAACAAAAGCTTAGCATATCAAGAGCCATAACTATATCCTGTTTTAGTCCTTTGCGCCAGTTAAATTTCTAACTGCAAGTATCA
1400 AGTACCCGAGAAAGTCGTGTGAACGA[A/T]GGCATAAATTATTACGGACATGCCTCTGCTGTCGCGAGCCTTTGTAGCCATGCCAGTGCACTTGTTAGCAATACT
1401 AGTACCCG[C/T]CGGTCGATATTT[C/G]TTGGTAACCGTCGACTATTTCCTATTTC[C/T]A[A/G][C/G]AAAGCTCAAAAGATCTCCAAATAGCTCCAAATGCATCATTTTCTTCTA
1402 AGTACCCGT[G/T]TCCA[C/T]TCTGTTTTTCATGTGTCACTA[C/G]TTAAAAAA[C/T]GAGTTGGAGACGCCACACCAACATCTGGAACGCTCCCACCACTACGCTCCAATGGT
1403 AGTACCCTAAATTTCATGGATATCCAGATCCGTCCCATGACGGGCCTGACTGGTTCAACCGCAGCGGTTGCGGTTG[N/-][N/-][N/-][N/-]AGTTTGCGGATGCGGGTGGGTG
1404 AGTACCCTCAAATGTTTATATAT[A/G]TAGCGAGTTAATTGCACAACGTGTGTAAGCAGGTAATGTACAAAAGCAGAAAGTGCAAT[G/T]TGATCTTCTTTTTTTTTG
1405 AGTACCGAACTGGGAGCGATCCTTGCGGCATGCCAGTGATGAATTGGATAA[G/T]ATCACGTTCTGCGTCTGACAACCCCGATGAGAAGAACGAGGACTTATGGA
1406 AGTACCGCGAGAAAG[A/C]CCATTCTTTTGCTTGTTGCAAAGCCTTGGTCTTCATAGTGTGCTTGCCTTGTCTTTGGCTTGGCTGGGGCTCCGGTTTCTTGTTCC
1407 AGTACCGTATATTGTAACAATCACC[A/C]CCAATGAGAGCAATCATCCCATCCAACTACGGTTACTATTTTTATCTGGTGAAAGTCAGT[A/C]ATTTAGGTTGCGGTA
1408 AGTACCGTGCATAGATGAAGCTGGAGAGCTTCTGCTGCAGGTGAT[A/C]TGGC[A/G]TGTCTGAGCCTCCATCCTATATCTGTACA[G/T]GCTTCAGCAACTGACGAGTGA
1409 AGTACCGTGCTGAGATATCTGTCTAC[A/G]ACAATGTCGTTAAGGCAACTTTGTGCTCTTTGGTAATACTG[G/T]TCCTGAGCTAACATGGAGGCAGGCGTTAGAGCT
1410 AGTACCGTTCTAGCTTTGTTTCCTTCCTAACTGAGTGGGATTCTTCTCAGGTACGGT[C/T]CGAGGTGGTGCTCC[A/T]CGGGCCCGTATAGCCTCGTACAAGGTGTG
1411 AGTACCGTTTCAGACAAAAAGGTTACCACTTTTCTCTCTCACTTTAGATCACTCCCGCCGGTGACGCAAAT[C/T]CAATC[C/G]ACGGTGAGTTCTTCAGAAACTTTA
1412 GGTACCG[C/G]CGA[G/T]C[A/G]TTTCTG[A/T]TG[A/G]TGTAAGGTC[C/T]ATCAATGTTGAT[A/G]TTGT[A/C]T[A/C]ATCGGTCG[C/G][G/T]CTGGCACTCGTCAAC[A/G]TGCATCATCATTTTTTTTTAAC
1413 AGTACCTAGCT[G/T]GGAATAAT[A/T]ATAAATAAGTGT[C/T]AGGGTTTGCCCTTTTTAAATTTAGCTTGACTATACTTATGTCACGATTTGTCCATCGGCTCCCTAATA
1414 AGTACCTCCTAGATGGCCGGTTT[A/G]GACGGTTTGGTGAGGCTCTGGTTGAACCATGGATTTCGTGACCACAACATTGGGACACCAAGATTCATGGTACTGATG
1415 AGTACCTCCTAGATGGCCGGTTTGGACGGTTTGGTGAGACTCTGGTTGAAC[A/C]ATGGGTTTCGTGACCACAACACATCAGCTCGCGTTGACTACGTCCCTGCC
1416 AGTACCTCTGCTCGATCTACACTATTGGCATAACCTTTGATATTCAATGGTTATATCAATATATCAACATGCAACTCAC[A/G]ATTTTCGTGGGGCGGTTCTGTC
1417 AGTACCT[C/G]TGTAAATAACCGTTGTAAAAATTAACGTGAGCATGACATGTAGGAAACTGACTTCTCAAATAATATAATAGAGATAAGCCCATTTAAAAGCCCA
1418 AGTACCTGATGCCATCGTTAACTTGAAGGCTAAGAAATTGTTTTTA[A/G]ATTTTAGAGGGTAGG[C/G]CCTGATATCATGTAAAGTAACAAAGGAGAAGACCTCCAT
1419 AGTACCTGGATGAAGAGTCCTGTTGAGGGTAGCCCGCTTCAAAGTGTAATGAGCAGGTCACCT[G/T]TTTTCGGGTTTAGTCCTACAAGGAACAGCAACTTGTCT
1420 AGTACCTTCGAGA[A/G]TGATGATATAAGAGGGCTCATCTCTGTATACGAAGCATCGTATCTTGCAACAAAATTGGATACAAAATTGCATAAAGTCATTAGGGCT
1421 GGTACCTAACGTAGAGATATAAACAAG[A/G]GTCCTAGCAAGGTGCGC[C/T]CGCGGT[A/G]CCC[C/T][C/T]TA[C/T]TATGC[G/T]AAAACAC[A/G]ACCGAATAT[A/T]T[A/T][G/T]TCGTTCACACACGC
1422 AGTACCTTCTTTGATCTCCAAATGCGG[A/G]TTAGAGCTTGATGATCTCTCGCTGCTTGA[C/T]GG[C/T]AGAGAGCTTGCAGCTAAAGAGCT[A/T]GTCGCTTGCTCCTGCAT
1423 AGTACCTTTAGTGCCTGTACTGGAGTTGGAATCAAGACCTGCTTTCGGTTTCTCCTTTTTGGCTTC[G/T]GAAACCA[A/G]CACTGATCCGT[A/T]GTCTTTTGCTTCAGT
1424 AGTACCTTTATGCCTAATCAAGAGGTTGTTAGGGATTATAGTGAACGTAGTGATGAAATAGATAGTGAGGATAATGTGATTAATCAG[G/T]TTGATGTTAATGTT
1425 AGTAC-AACATGATCGCACTTCTTCTATAGTGTGTACATGTTTATTGCAGAA[A/G]TTATATAATAAATGATGGTTCTGTTGATTTGTCAAGGGTACAGTTCCTT
1426 AGTAC-AGTGAAGATTATTGAACCTCTGAGCTGCAATGAAGGAAG[C/T]CAAGTTGCTG[C/T]TGGAAAATCTCAGAATGCTGCATCTCAAGAGAAAGTAGTAGACTT
1427 GGTACCTCCGATGTAGTTCACATT[G/T]TCTTCTCCTTCCGTATCTACTCCTTTCGTATCTACTAC[C/T]TCT[C/G]CT[C/T]CAGCTAAACAGACTTGCTTCCTAAGAAGCTC
1428 AGTAC-GTAAGCTTAATCCCATTACTAATGAAATAATGATCTCATATAAAGAAACAATACTCG[C/T]ACGTCTAGGATGAAAGATAGTACAAAGACACACATGAG
1429 AGTAC-TAGCGGACAGGAAAAATGTATCAAATGCTAAAGATGACTTACTGTTACGACAGTAAATTCAATG[C/T]AGACGATTAAGATGCTTAGAGTTAGCCCATA
1430 GGTACCTCT[C/T]AGCAGGGACCCAGATGT[C/T][A/T]GTGTCTTG[C/T]CTGGGGTCTGGAGGAATT[A/T]AATA[A/G]C[A/G]GAGT[C/G]TT[A/C]T[C/T]CCCCAAAAATGTGGTTCGCAAACCATCA
1431 AGTAC-AACAATGTAAAAATTTGAATTGTCCCAAAAGAACTGATCCAAATACGATTTCAAATGTTTTT[C/G]TATC[C/T]GTAATTTTATTTATGATTTAATTTTTCT
1432 AGTACCAAC[C/T]ACTATGATCTTCTTTATG[C/T]GTAATATTCTCTAAGGGTTTATCAATTTGATT[A/C]CATCTTTTT[A/C]CACTAATAAAGAGAGTAATGAACCATCAAC
1433 AGTACCAATCAACAAATCTATGAATTT[C/T][A/T]ATATTTTAATATTTTATTATCTTACTA[A/T]ATTAATACCAAAGAGAAGAATGAACCAATTTAACTAACTGTCTGG
1434 AGTAC-AATGACAACAATAATCTAATTGGATATTTTATCCGTAGCTATCTAAATTAACAAA[A/G]A[A/G]TAAATATCAGAAAAGTTATACCCTCGAGGTTTATATAT
1435 GGTACCTTCGTCTATG[C/G]GGCTCCAGAAATACCAAACATGCAAGCAGTTTGGGACGGTCTCTCCACCATCTCAGAAACACGCGACTCACCGTGGTTCCGGACA
1436 GGTACCAACTCTCGGAGTCAAACTCGTAGAAGCCTTTCTC[C/T]GTGAGGAAGAGC[A/G]TCGTGCGGTAGTTGAAATAGGGATCGAACTCGTGGATCATGGATTCAT
1437 GGTACCA[A/G]AGATTTACACCAAGGACGAGATCAATGAGATGTTCTATGGAGTCTGTGGAGAACAAGAGAAGAACAAAAAA[C/T]TTTCCAGATGAAACTTGATGGT
1438 GGTACCATCA[C/G]ATGGATGAAGCTGTTTTTTT[A/G][A/C]G[G/T]TG[G/T]TAT[A/G]CTTCT[C/T][A/G][A/G][G/T]AGTGGTGTA[C/G]GGA[A/G]TGCTCT[A/T]GCTCCAGCTG[C/G]ACTTGCACACTTGTATGCT
1439 AGTACCGTTT[C/G]ATTGAGTGAAACAGCTAAGCCCGTGA[G/T]AAGGCCCATT[A/G][A/G][G/T]CCCATTTTG[C/G]TTAGTTTTCG[C/T]GTTAAGCCCATATTGGGTCCGACTCCTGGT
1440 AGTACCTCGACTGCATTGACAAACGAATCTT[A/G]TT[A/G]TAAAGGGGGTTTGTCTCCACAACATTTCT[A/G]TCACGA[A/T]GAGTAACTTT[C/G]ATTTGGTTTGTATCTTTCA
1441 AGTACCTGCGACACGAGAGTGTAGTATTGAGG[A/C]T[G/T]CAGCTC[A/G]AAATTCTGCTTCTGGATCTCCGGAAGTCGAATAGCTGATCTGTTGGAATAGTACTCATCT
1442 GGTACCCAAACGTCCACC[A/C]CTACTTATTCGAAGAC[C/T]A[A/C]GTTTT[A/G][C/T]TAG[C/T][C/T]TGTTTCTTTGTTTTATTACATTTAACTTGTAAGCTCTAACATATGATGATAA
1443 AGTAC-TGGTGGGTTTGAGAGGATCGTTGAGAATCTGAAGGATGAGAG[C/T]GTTGGAGTTGATCTGTTTACTTACCAGAGAATGGGAGCAGTTTTCTTCTCACC
1444 AGTACCTTGTGTTGTACACCCATGTCGCGCAGAAGCCTCTTCA[A/G]CCACTTGAGCTCACGTAGTGCTGCAGCCATGGATCTGTACTCTGCTTCAGCCGATGAA
1445 AGTAC-AAATCAGCTTTA[A/C]TTTGCGCAATTCAATA[C/T]ATCTTTCC[C/T]TTGT[C/T]AGATAACCCTGGACGGAAACTATCGACTTTCCAGTCAAGAGGCGAAGCATGC
1446 GGTACCGAGAGTGGC[A/C]ACACCTAGTGTAGAAACCC[A/G]TAA[A/C]AAAAAAGTATTATTATTTAGTGGTCGTACCGCGGGCAATGGATGGTCGAAGAATTGATCATG
1447 AGTAC-AGGTAAGAT[C/T]CCTAAAGCTTTGCTCGATAACTC[A/C]AAAACTAAACTTACTGCTGCATGTTTTTTCTTTTCTTTTGAAGTCTAGAAAACGTAAATTTG
1448 AGTACCATAGATACC[A/C]GAAGAAGGATGTAAACAGGAGACTAACTAGAGAAGGAGGCGTCGAGAAGGTAACCTCTGGAGGTGTCGAGAAGGATATCTTTTCAC
1449 GGTACCGTATACAGTTCTGTGTGTCTGATTGGGACAGTACG[G/T]TTGGGTTTGT[C/T]GCATTTGATGGAGAAATGACTAAATAACCAATGC[A/G]CATTCAGTAGAAGT
1450 GGTACCTATATGGGTCTAAATTGCTAGGGCCCGAAGGACCTGGACTCGACAATACCCGAC[C/T]CGAAGACCCGGATGCCCAGGCCTACC[G/T]GCAAGGAACGAAAG
1451 AGTACCCGATATCACAATACTACCCAAACTAAACCTGATTTTCGAACCAAACTCATTAACTTAAATGTCAAAGACAAAGTACTTGAA[G/T]ATCCGAATACAGTT
1452 AGTACCGTTGTTTCTACTGGTAAACGAGCTTGATTGATTCC[A/C]TGTGTAAGTGAAGT[C/T]TGTGC[C/T]TCGGCCC[A/G]AAGTAAAGATTTTGTTTCTGCCAATTTGAGA
1453 AGTACCTAAC[C/G]GTTATTATAATTCAAGTTGAAGATAATCATCTTTTTGATTTTGAGTATTATAATGATGTTTAATAATGGTGTGACGTTGCAGGACCGAAAG
1454 GGTACCAAATCAGTGG[C/T]GAATAGCCGATTCTTGAAATTTTACAGAATTTTATCAAAATTTT[A/G]ATTTATAGTTTCTTTTTATTAAATCTGAATCGGACTGTAT
1455 AGTACCTATAAAAAAA[C/T]GTTTTTAATCATTACTATCAGGGGCGGATCTACGGTGTCAGGTAGGTGCCCCTGGTCAACACCAGCGTGTGAACTGATAGTTTCG
1456 GGTACC[C/T][C/T]C[A/G]ACCAAAAA[A/C]C[G/T][C/T]ATATG[A/G][C/G]GT[A/G]TTTCCAGA[C/T]CGTGATGGG[C/T]AGGT[A/G][A/G]A[A/G]AC[A/G]TAGGGAGC[A/T]TGA[A/G][C/G]GAGA[A/G][G/T]CTAG[A/T]TACTGCCTCCTCTTC
1457 AGTACCT[C/T]TTTTCGAAGCCTT[C/T]TTTCT[A/G]CTAGACATCTTT[C/T]AAACTTAAAAAAAA[A/G][A/G]A[A/G]AA[A/G]AAAGAAGA[A/T]GAGGGAAAG[A/G]GAATTTTCTCTCAAGGAACTT
1458 AGTACCTGAAGATCTTGATGAATGGGAG[C/G]AGGAGAGCTTTGATGAAGTGAAACTCCGATGTTGAGAGAGAGCAAATTGGTACAATGGCCACATCTCACCGTC
1459 AGTAC-TGGAGCCTTTTT[G/T]TCCCTTAAGTGC[A/G]CGAGACTAATTACTCCTT[C/T]GTTTCTTGTAGCAGAAGAAACCGAGTGCTGTTCGTTTCAAGAACGCGCTGC
1460 AGTACC[C/T]TGTGTGGTAGC[A/C]T[G/T]TATCTCCTGGATGGTGACACAGTAAAGGCTGCAGCACTTGCAGCAACATCAAA[A/G]GATGACACGGC[A/T]CTGTGGCACTGTAGA
1461 AGTACCTTTCTATCTTGCGGAGTTGAC[A/G]GAGAAAATCAAACAGGAGGACCGGATTCCGATTGTCAAGGCTTCGTATGCTAAGTTGAAGGTATGCTTAGTCTT
1462 GGTACCAT[C/T]AT[C/T]ATATCT[A/G][A/G][A/T]CACATGG[C/T][G/T]T[C/T][A/G][A/G]CTT[A/G]TTTTTTTGGT[C/T][A/G]GATTC[C/T]TA[A/T]CAT[A/G][A/G]TCAGAT[C/T]C[C/T]TT[A/G]G[A/T]C[A/G]TGTTCA[G/T]GTTCCCTGATGTAGC
1463 AGTACCTTTGTAAACGTTGAAATTGAATACCCTTGGGTTCCACCAATTT[A/G]TGCCCATTGTAAGGAGATTGGTCATATCCAGAGAAACTGTCTCCTTCTTCCA
1464 AGTACCAACAAAGATTTTTATGGCTTCTTCTCCTCTG[A/G]TTATTATTTCTTGCTGTCTCTGAATAATAGCA[C/T]GGTC[A/C]ACTTTCAGCTCCAGTTCTTCCATGCA
1465 AGTACCAT[C/T]AAGGTACTTCAACATAACTGATGGCTTACTCATGTTTTTGTTTGATTGATGTCTACGGTTTTCAATGTTTTGCAATGTTCTAGAAATTGCTAG
1466 AGTACCGAATA[C/T]CCGAACC[A/G]GATCCGACCCGAAATAAACCGGTTCGGTTCGGTTT[C/T]GG[A/T]CATA[A/G]GCTAATTA[C/T]CC[A/G]ATG[A/G]GTATTG[G/T]AGTTGATTATCCACG
1467 AGTACCTTTGTTTTTTTTTT[A/T]AAGTGTACCTTTAGATGGCGTAGACCC[C/T]CAGAGCTCTGGCG[A/G]AATGGCCATGGAGTCCCCTCCCCTTGGTAGCTTCAAATA
1468 AGTACCACTATTTAACTTTACCACCAATCAAA[A/G]AACATTTTCATAAATACTACATTCATTAAT[A/G]TGTAAAAGACTATACTGCCCTTAGCTTATTTTCAACTC
1469 AGTACCAGTTGGGGGGAG[A/G]TTTAAGCGG[C/T][G/T]G[C/T]GGGACCTGTCGAGCTCCTCAGCAAAGTTCGATACCTGGAGGGATA[A/T]TAGAGGAGAAGACCAGGGGACCAG
1470 GGTACCATCGATCGAT[C/T]TTGAGG[A/T]CGTACCG[C/T][A/G][C/T]GTCGAC[A/G]TTG[A/G]GGTCGTACT[C/T]TCGATCGAT[C/G][C/T]TG[C/T]GGTG[C/T]TGGTGTCGATC[A/G]A[A/G]GCTGAGGTCGTGTC
1471 AGTACCATTTTTCTTAAATACACTCAATCAAAAATACTCTAACATTTGGATTTATAGTTTATTAA[C/T]TATTGTTTAGGGTTTAGTGCTTATAGCTGGGGATGA
1472 AGTACCGAGCTCAGATTATTGAGAGGCAGGTGGAGAGACCCATGCCGAATAAGAAAGAAGATTG[C/G]AAATCATGTTGGTTTGCTCCGGAGGATTCCTTGGTGA
1473 AGTACCGAGGAAAACATAATCTTGTTGTTGT[C/T][A/G]TCATCTCTGCA[A/G]ACGAAAAGGATCCAGATCCGAGGGTGTTAGATCAAAAGGTAAACTATCTCTTCGCTG
1474 AGTACCGGCTTCATTGCGCTGATCCATGGGGTT[C/T]CCATGATAACATTATAGACTTCCCTTGCCATGACCGGACGTTTGATCGATCCGAGGGTCATTGATGTT
1475 AGTACCGTGGGCGGACTGCATCT[A/T]ACACAAGTCCCTGACTATTCGTTCGATGTCGAGTATGCGAGGCAGACTAGGCGTATGAACAATGCCAACATGGACTTT
1476 AGTACCGTTCCTGACCCGCTGTATCCCATATCTCAAACTTAACAGTCGCATCGT[C/T]CACAGCTAATGTTTGTGAGAAAAAGGCTGCACCTATGGTTGATTCCT
1477 AGTACCTAAAATGGGAAAGTCTTGAAACTCGATTAATAAAAGCTTCACAAGCTAGGCTCTGTGCATTT[C/T]CTTAAGATAGGTAAAACTGCAATGGAGAAGACA
1478 AGTACCTCCTAGATGGCCGGTTTGGACGGTTTGGTGAGACTCTGGTTGAACCATGGATTTCGTGACCACAACA[C/T]TGTGTGTGCTG[A/G]CGGACACACAGACGGA
1479 AGTACCTCTTTGGGCT[C/T]AGGACCGATCCAAGAAAGGGCAGTTATAGGCGCTGGGGTGCAAGTAGCCAAGGTTGCAACCTTTTGGTTAAGTCATACTCATTCG
1480 AGTACCTGATAAAATAGTAAACATAAAGAAAGAAAGCCATTTGTACTTAGGTAAAACCAATTGTATCATTAGAAAAATAACTTCTTG[A/G]TCTGGTGAAAACAA
1481 GGTACC[A/G]AGACGCACTCATCATCTTCTGCAACT[A/G][A/G]TTCTTTTGTCTA[A/C]A[A/G][C/T]GA[C/T]A[A/G]ACGA[C/T]AGT[A/C]AAGCTTGTTA[G/T]TTACGT[A/T][G/T]CAAACATTTTTTTGTTTT
1482 AGTACCTGTATGGGCTGGTCGTGTCGCATCAAC[A/G]GGAACAATGGCAGTCG[C/T]AGGTGTGGCCGCGATTGGTGCTGGGTTTGTAGTTGTTGGAGTTGTGACCGG
1483 AGTACCTTTTGTACGGCGCAGCATTATAGCCTTTAGAACAGCTTGAAGCTTTTTGTAACCATGAAGAGAACTTTT[A/G]GAAATTGGAACCTTGATTGTATGGTA
1484 AGTACCAACAGTTGCCTAGCTGATATTTTCACCATGAATATGGAGTTTCTGCA[C/T]CATCTGAAGG[A/C]AAATATGGAATCATGTGCGAAGCAAACTGGTACTCAT
1485 AGTACCAATAAGCAACTCGAGAGCTTCCAGTACAATGGCTTTATCTGCATCTTTT[A/G]GTGACACGGACGAAATGTCAGTAGCAAATTCTGAAGAAAGTTTTGA
1486 AGTACCAATATTCCAGAAGGGTTTGGAACTGGAAATGTAAGTGTTAC[A/C]G[A/G]ACGTCGAACCTGCTATATTAATTTCTTTTAGT[A/T]GATTTTAAGTCGATTTATG
1487 AGTACCAATGATAACATGTCCTTTGGTAGCCGTT[A/G]GAATAGGAGGTACATGTTTATGAAGGTTGGCGAAGCTTCCGGCTTCCCCATGTATTAGTGTCGTGTA
1488 AGTACC[A/G]CAATTGTCTAACTGACTTACTCTTCAGGTTTCATATGGAATTATTATTCTCATTTAGTATATGAAGCTGTATAATTTTCTATGAAAGGTTGGGAA
1489 AGTACCACAGTGGCTTTCACTTACGTGAAGGGGAACGAGGAAAAAGACGCGCAGGAGACGCTTCAAATGTTGAACGTGAAAAT[G/T]CAAAGATGAGGTGGATGT
1490 AGTACCACCAATCCGTCTCCTTAGGAGACATCCCGCGCTGTCATTGCTGGTTAAAAAGGT[C/T]TGCCAAAAAACAACCCAAACAGATTTATACTATTTTCCAAA
1491 AGTACCACCACTGTTGGGGAAAAGAGTGAGGAAGCAGATGAGTCCAAGGACTAAGCCCCAAGCGAACCTATCGTC[G/T]CCAAGAGGGGTGATCTCATCTTTTGC
1492 GGTACCCCGATTAATTTTC[A/C]CAGAC[A/T]AGC[A/G]T[C/T]ATTT[A/G]TT[G/T][A/C]TC[A/T]GTACTTCATATT[G/T][A/C][C/T]TAA[A/G]CTC[A/T]C[A/G][C/T]ATTTTCTGTTGTA[A/G]CCTCTTATTCGGTTCTTA
1493 AGTACCATACAAACTTTTGCCGAGT[A/G]TTATAAGACACACACTTGCTGTAACTTTGAATGGTTTGAAACAGGTTTCACGAGCTCCCAGAGTTTGATGAAGCTA
1494 AGTACCATGAAAGTGGTAAACATGAAATTCT[C/T]CCTAAAAATAATGCGTATAAAAATATGCATCTCGCGCGGGTTTTAAACTAGTTTAGTAGAATTTTGAGAT
1495 AGTACCATGGTTTAACCTCCATCCAGAAAACTCTTGGAGATTATTTAGGACCTCGGCCAGTC[A/G]CAGGGGCGAAGCTAGAACAAAGTTCCTATGGGTGCACAT
1496 AGTACCATGTCTTAATCGG[A/C]GAATCAGCGACTGTTCTGT[G/T]GTGGCGCGAGCAGGGCCCAGTACGAGTAGCTACTTGCTCGCGTTCGCAATTCCCGCTACTCT
1497 AGTACCATTAAACAGACTCCAAGCAATGAGACCACATGGCACAATCGGCTTCCCACCA[C/G]TAGCATCATC[C/T]TCAGGCTTGAGCCTTTATTTACTTGTAAATTA
1498 AGTACCATTCACTTGCAGGAGCTTAAGGTAAGAAGA[A/G]TAC[A/C]TT[A/T]CTTGTTAATAGATGATGGTTTTCAATTAGGCTAAATACATTTTTTTTTGCTTCTTCCT
1499 AGTACCCATTCGGGTTTGGTGCCCATTTA[A/G]ATTTGGTTCGGTCTATTCGGATTTTGGATTTTTGAGTTTGAAGTATTCAACCCTATTTTTGACTATTTTTAT
1500 AGTACCCCAACAATGACCTTCAGCTATCCGGGCATGCCAGGCAATGAAACGCAGTAT[A/C]TGGCCATC[A/T]TGCAGAATAATGGCTATCCATTTCCAGTCCCAGCA
1501 AGTACCCGGCACCAAGTTTACTAAA[A/T]GAAACCTAAGACATGGTCTCATGCTCGTTT[G/T]G[C/T]CAAATAATA[A/G]CAACTTAGCCCCAAGTTTGTTAGTCTTGTCAAA
1502 GGTACC[A/T]AT[A/G]AAG[C/T]TTCAG[A/G]TAGTTCT[A/G][A/T]CTGATGTAAC[G/T][C/T]CTCTCGC[G/T]GCCTATC[C/G]AGA[A/G][A/C]ACCA[A/C]CTT[A/G]TACCTCTGG[C/T]G[C/G]TGCCTGTATGCAAACTCGA
1503 AGTACCCTCTTTCTTTCCTTGTCATTTTGCTTTAGCTTG[G/T]TTCTCGGTTTTTACTT[C/G]TTCTTTTTTCAAACTTTGTATCT[C/T]A[C/G]GGGTTCTTCCTGACTCTTG
1504 AGTACCCTGATAGATCGATCAGCTAGAACCAAGGTTACTG[C/T]GACGGAGTAAGGCATAAGATTTACGCTAGAGCCAAGATCACATAGTGATGGAGGAAAACGT
1505 AGTACCGCA[A/G]ATGGGTTTATAGCAAACAGCAAGGATGTGTTAACGAGGGAGAAGCTGTTGG[A/C]AGAGGAGCTGCAACCTCTGGCTTTAATAATTTCATTGCAC
1506 AGTACCTAGAGAA[C/T]CGGAACCAAAACCGATCCGAACCGAAATATTTCGGGTATCCGAATATATCCGAATCAGATTTAATATACTTGAATATATTAGCTATTT
1507 AGTACCTATGAGAACAAAACCTTGACATCAATACACACAAAAATATGA[G/T]CACATCAAATCCAAACTACTTGTTTAACCTGTTGCTCAAAACCTTTAATATTT
1508 AGTACCTCGACTAAATTTAGTTAATGC[A/G][A/T]ATAATAATAAGAATATATGCCTTCGATGAATTTTTTTCTATTAGGATAAATATCGGTTTTAGACACTAACTGG
1509 AGTACCTGAAAATACAAATTCGTCTGGAGTTAGATACTGGTTATCTAATTTATTTTTTTC[A/G]CTTACAGTGGTTTTGGTATTGAATGGTTGTCGATCGATGTG
1510 AGTACC[A/T]GAAATCAAGATATTAAAGTTTGTGAAAAGTCAGACATGTAGGCTCGATACATAGAAGCCCATCTATAAATAGAATTTGGTTTTAAAAAAAGCCCA
1511 AGTACCTTTCAGTGTGATGGTGGCGCAGAGTTCATGAGCTCCAGGTTCCTGACCCATCTCCAACAA[A/C]ACG[A/G]CATTGCTCAACATGTCTCGTGCCCTCACACC
1512 GGTACCGGCTTTTGGAGATACTCCTTCCAGCGTCCG[A/G][G/T]T[C/T]AGCTGCACGATCGTGTCTCCATATAGGTCAATGCAATCAGCTAAAACGGCTTGCTTCCGGCA
1513 AGTACC[A/G]AAAAAATTTACGACATGTTTTTCTGTTCTACTTCAATGCACGT[C/T]AACATGATACATCAGAACAACAAGCCATGCATCGTCTGGAGCAAATCATGC
1514 AGTACCAAATTCATGTTTGGGATGATCCATGGATTC[C/T]CGAAAATCCGGACAGGCCGGCTATACCAGTATCCCCAAATGACGGTGTCTGATTTCATTCATGGT
1515 AGTACCAACAAA[A/G]TGATAAATATGAAAATTCCC[A/C]AAAATCTATACTATAGGGACAAACTAAAG[C/T]TGGCTTTAATTTATACTATACAAGATATGAGCCCGTTG
1516 AGTACCAACCGAACCGCGGCATTCGCGGAAATCACCCA[C/T]GAGTCTTGAACGTCCTTGAAGCTCCTGAACTCAGCATCAAACAATGTAGCTCTCCTCGCAAAC
1517 AGTACCAACCTCGGAAGAGATTAAAGCTGTGGTTTTTTCCATTCACTC[A/G]GACAAAGCACCCGGACCGGATGGCTTCTCAGTCGGGTTCTTCCATATCCATTG
1518 AGTACCAATATTCATGTTTACCATTAATAAAGAGACATTTTCAAAAATATA[A/T]TCAT[C/T]ATTAAGAAAGAAAAAACTTTTATACCTTACTCTATATAAATATAT
1519 AGTACCACAA[C/T]ATTGTCATGATCTTCAATAAC[A/T]AAT[A/G]CTTTCTCTATGGTCTTGGTGGGGATTGTT[C/T]GTCTTGTTTCTTTGATTCTTGATAAATAGGGTAAC
1520 AGTACCACAGGTTTGGTGTCCATTTCATTGTTATCACTATACAGTTTTCGGTCTATTAATAATTCTACTACATTTATCA[A/T]TTGGTCCAAAAGTAGTAAATGC
1521 GGTACCGTTGC[C/T]G[C/T]GG[A/G][A/C]TCTT[C/T][A/G][A/G][A/C][C/T]TTACCATTAG[A/G][C/T]T[C/T][A/C]GTTTAGAAT[A/T]TAA[C/T][A/C]TAG[C/T]TT[A/G]TGTTAC[C/T]AAA[A/T]T[A/G]GCT[A/T]A[A/T][G/T]G[C/T][A/G][C/T]TCTCTCTTTTCATG
1522 AGTACCAGAGATCTACACAAGGACGAGATCAACGAGATGTTCTATGGAGTC[A/T]GTGGTGAACATGATAGCAACAAAGAGGCCTTCCAGATTAAGCTTGATGGT
1523 AGTACCAGATACTGAAGCCATG[C/T]TTCTGCTATCAGTGCTCGACTCTCTCGTCCCTAATCTAGGAACCATAAGCAAGCAAATTGTCAAATTCCTCTCAGAGCA
1524 AGTACCAGCGACAACTTAAGGTAACGTGCAACCACTAGAC[C/T]ACAAGCGAATTTCAGTATTTATGGTGCCT[C/T]TAAAATCTTAATATACATTGGCGCCTAAAGC
1525 AGTACCAGCGA[A/T]GCGC[A/G]TGCCCCCACATGGATATTTT[A/G][C/T]TTCTTGGTAAATTTAAAATTT[C/T]AC[A/G]CAATAAATTATACTAGATA[G/T]TAA[C/T]CCGCGCTTTGCGCG
1526 AGTACCAGCTC[C/T]AACATTTAATTAAAATAAGAATAAAATAGGGATGACTTAAAATAGTACTGAGCTTATATTTAACAAAAAGAGGTTAAGTCCTAGCCCAGG
1527 AGTACCAGTCTGA[C/T]GAT[A/C]AGGGA[A/G][A/G][A/C][C/T]CCTGCTGCACCAACCCACCGAACCCCATA[A/C]ACAAGCCCAAGGTATGACA[A/G]TAATC[A/T]AA[C/T][A/G]AAACAGGCGGACAAG
1528 AGTACCAGTTGGACGTGCTTGAACAAGCTAAAGCGAAGAACACAATCGCTTTCCT[C/T]GAGACCGGTGCGGGGAAGACACTTATAGCCATTCTCTTGATCAAAA
1529 AGTACCATAACCGGAGAGGCGTCAAAATCCGGGGAACCTAACCAAGACTACATGGAGAGTCATGATGACGTTCA[A/T]GGAAACAGTTATGGTGCTGATACTGAA
1530 AGTACCATAGAGAAACGAACTCAACTTTTGT[G/T]GGTTCATTCATGCCACTAT[A/C]TAACCAACAGAGCCGCAGATGATTACTGAACCTAGCCTACAAATCAAGTT
1531 AGTACCATCCCAAGAAACTTCTCCAAGGAGGAAGGATCAGGAGCTTGAAGAATATCAGAGAGGAGATACATCATTT[C/G]GAGCACTCGTCCCACTGTATCTCCC
1532 AGTACCATGGCCTACCGTAAGGATCTAACGGGTAGCTAAAATAAGTTCAAACACGAAAGTTAGATACAATA[A/G]TTAAATCGG[A/T]ATTTTTAAAAAGTTTCTGGC
1533 AGTACCATGTTGCGGGGACGTGGTCTCCATTAGTTATTACCATTTCTTATTTCTGTGTAAACATGAAGGCCACTTAAC[C/T]ATAAATCCATTGTAATTAAGCCA
1534 AGTACCATT[A/T]A[A/C]ACAAGGGAAACTCATTAGGCCATCACCAGTAAAACGGTTACGAGCCCTTTTTTCATAAATAAAAACTATATGTCTAGATAACACTGGTGA
1535 AGTACCATTCCCATCTCCC[A/G]GAATGAAACCAGGATCCCATCCGGGCAACGCAAACTCAT[C/T]CGAAGGGAAGTCATCATCACCAAGCG[C/T]GATCCCTTTATTCTT
1536 AGTACCCAC[C/G]AGGA[G/T]ACCTCTACCTGCTTCTAGACGACTCCTCTGCCATCTTCCACAGCCGTAGGCATCAGTATTAGAGGATAAGTATCACTTTGAATAGTT
1537 AGTACCCACGTTAGTGACGG[A/T]TCTTTTGAAAATCACGGTGAAGAAACTTTTAGATCCCGACAACTTTGCCGACATTGAAGGATAGTTAAGGTTTCTTGGTGA
1538 AGTACCCAGGGCAAAAACAGCAGCAGCCCTTACCTGTAAGAGAAAGTGGTCAGAAATTACAATGCTAAAAGAAGGATA[A/T]TATACAGAAATTTGAGCTTCACC
1539 AGTACCCAT[A/T]AGGTTCA[A/G]GTCAGTTTTTTTCAAAAAAAAAATTTA[A/T]CTT[A/G]TAACATGCTTATGACCCATACTGGTATTTTTGTAAGTATGGATCGGGATCGG
1540 GGTACCTCCTC[A/G][C/T]GAT[A/C][C/T]A[A/G][C/T][G/T]GT[A/G]G[A/G]AACCTTATTTT[C/T]CTAC[C/T]ATAGGA[A/G]AACTGATATTTGTA[C/T]A[G/T]A[A/G]TAATAAGAACATAAATTAAAATTTCAATACCG
1541 AGTACCCCAACC[C/T]CACCATT[C/T][G/T]TATTTCCCAGTGCCAGCCAATTCACAAATATAAACTATTTATTATATCGAAAAATGATATTGAAGATTCTGAATTGGATA
1542 AGTACCCGAAACCAAACCA[A/G]AACA[A/G]AACCGAAATCTCATAAATACTTATT[A/G]GGTATAAAAATAATTTATCCGATTATACGGAACCGAATGATTTCTATCCAA
1543 AGTACCCGAGATATTTCGGTTCTTTA[A/G]ATACCAAAATT[C/T]TGAA[C/T]CCGTTCGGATATTTAATCAATTTTG[A/G]TTCGAGTTTGGTACTACTCTTTTGGATGGGCT
1544 AGTACCCGCCAACCCGA[C/T]ATGATAAAATTGAGGGTCGTCTATCTGGTTTTAGGATTGCGTATGGAAGAACATAACTTCCTCCTCTGCTGAGTGCTGACTAAC
1545 AGTACCGAAAAATAGTTTGTTGCCATTTTGATGACCATGAGACCAAGTTATCACCGAGGAAGACA[C/T]AGTAGCCAGAGGTAGATCGACATGTAGAAGGAAAAC
1546 AGTACCGAAAAGGCAG[A/C]AAGCCAAGAGAGAAGCCAAGGCTGAATAAGTCTGAGGCTTCTACCGGGCTCAATCCTGCTACAAAAAGTTCCGTTTTTTGGCGAT
1547 AGTACCGATTG[A/G]ATTACATGGTCCCATCATATAGGTTTTGATGTGTCCTCGTTAATGTGCACACACATGCAGCTAAAAGATTGTTCTAAGTTGAAAAGTTGT
1548 GGTACCTCTGG[G/T]GTTAAG[A/G]T[A/G][C/G][A/G]TTGAG[A/G]TGGTGTTG[A/G]ACCATC[A/C]CAC[A/G]AAA[A/C][A/T]AGTGAGGCATGG[C/T]G[A/T]AAC[G/T]GGAAAAA[A/G]GTCGG[A/G]CATGGTACTTCCAGT
1549 AGTACCGGAGA[G/T]GCCCTTCCT[C/T]GTCTTA[A/G]TTCTCTTTAGTCTATGTTTCTTTGGTCAAGGGAGGTTCAGGATCTGAGCTCATGTTGGGTTCAATGCTGGTTG
1550 AGTACCGGCGACGGAAGACGGCAAGATCGCCGGCTCC[A/G]ACAAGGAATATTCTT[C/T]AACCGGTCTACCAACTCCTCGGACCG[A/G]TTCTCCGGTTTAGACAAAACC
1551 AGTACCGTAGTTTTTTTT[A/C]TGTAGGATGGGAACGAGATGACTGGTTACCCCAAGTTGAAGAACGTTGTTGTTGTTCGAAAGTGGATGCACGACGATGAGCTT
1552 AGTACCGTATAATTGTGTATAT[A/G]TTATACATTGGATAAATAATCTAGAATAAGTATATGATTTATGTGTTATTTTGGTGGTAAAGACAAGTCGGCGAAACTT
1553 AGTACCGTATATTCTCTGCA[A/G]TACAAAAACGTGAAGTGTTTTTTTTTTTTTCCTAACTAAAACGTGAAGTGTTGGATATTTGAATTTTGAAAATCCTAAGTC
1554 AGTACCGTCTGAAATCATTGA[C/G]AAAGCCAATCCGCTCTGGGAGGATTTTGTGATAGCGAGGTTCTTGGAAACAGCTCCTCATATTGCAAAGGTATACATTAT
1555 AGTACCGTCTTGGCGTGA[A/G]GAGAGAGGTCGAGAAGAAGATGACCAAGG[A/G]TTTTCAACTCCTTTACT[C/T]GCTTGAGATGGAACTTCATTTGTTGAAGTCGAAGA
1556 AGTACCGTTAAATTCCATATCAATTTCTTATTATTTTTAAATTT[A/C]TTTTTGT[A/C]AGAAGCACAAAGAGAAAACAGAAGAAGATGCAA[A/G]AAAAAAATGAAACAA
1557 AGTACCGTTGTTGTCATATGGGTCACCTCCGCTGAAGTTACTCAGGTACATAG[A/T]CTCTCAAAGTTTGA[A/T]TCTTTTGAGGATGTGGATGCTTTGATCTGTTCC
1558 AGTACCGTTTGGAACT[C/T]GCACCCCTTGGATGGATCCCAACCGTTTAGCCAAACCGCCCTAACTGTTCC[A/G]GC[C/T]GAACCATGCCACATCCGGCCAAGGCTTAGG
1559 AGTACCTAACCATCAGGGCTAGGG[C/T]TGGGCAAATAAACCGAAT[C/T]CGAAAACTCGAACCGAATCCGATCCGATAAAAATGAATCCGAACCGATCCGAACCCGA
1560 AGTACCT[A/G]A[C/T]AAAACATAAAGAAAGCCATGTGTTAAGCTATACCAAT[A/C]ATAGTATCAGAAGAAGGGGCTTCTTGGTCTGGTGAAAAACAAACCTTCTTGAGA
1561 AGTACCTACAATATTGCTTTAATACATAGTTGCCT[C/G]ATGCACTAACTTATGATGATGTTGAA[A/T]GAAGTTTGGAGCCTTTGTTGCCTCTGTTTTTGAAGAAAA
1562 AGTACCTATAAGCGCATTCTTTGCATCGAGCCTCTGGTATGTTCCTGTTCTATAC[A/C]CAGTAAACACAGTTTGTTTTGTTAATGCTCTTATCTTATATCCTCC
1563 AGTACCTCCTAGATGGCCGGTTTG[A/G]AAGGATCAGTGAGATTCTGGTTGGACCTCGGATTTCATGACTATAACACGCGGGAATAACTCGTTGACCGCCTAGAC
1564 AGTACCTCTGGGAAGCAAGAAATGATAAG[C/T]TATTAAGA[A/G]GAATAACACAAGATCCGATGGAACTATTTAGACATGCCTAGAATGAATGTAATGATTGGTGTT
1565 AGTACC[G/T]GAAATTCTGCGATCAAATAAGCGAGGTGACGAATCTAACTATAACAATTATCATCTCACTATCTTTTACATAACTTTCTTTGTAAGTAACCCGAT
1566 AGTACCTGAACCACAAGCATTGACACTCGAGCTAAAA[A/C]CTGCACAAAAGACTCTTTCAATAGAAGACTTC[A/T]AATACTCCAACCTTCATATCAATGAATGCTT
1567 GGTACCTGAAA[A/G][A/C]GA[C/T]AACAA[C/T]A[A/G]A[C/G]A[C/T]CAGTAACAA[C/T]T[A/C]CTAA[A/G]GAA[A/G][C/T]AGAACA[N/-]TCAGAA[A/C]TAC[C/T]A[A/C]AGAGAA[A/G][A/T]A[A/G]TAG[A/G]TTG[A/G]TTTTCGATTTTCAG
1568 AGTACCTGAATCTGAACCCCACAATGT[C/T]GTAAGCTGTCCTTCTTTTAACTGTTACATTAAGCTCATA[C/T]GCTCACTGTTTTGGTTAATAAGTGGGCTTTGTTT
1569 AGTACCTGACCTGACCGAGGAGACAAAGAGAAAACCCAC[A/C]AAGACACTGGGGGAGGATACGAGTTAAACGCGACACCATGGTCCCAAAAACAGTGTCTGAGA
1570 AGTACCTGCAA[A/G]AGATTTCTT[C/T]A[A/G]TGGCTACCGTGAAGTGGATATGGA[A/G]AGCAACGAGATCTTGTTGTCAGTGTTCTTACCGTGGAC[A/G]AGGCCTTTGGAGTA
1571 AGTACCTGCGGCAACCAAACGAACAGCCCTTTAATGCACCATATCCACA[C/T]CGGAGAACACGTCACCGATACGACCACCGAAGACGTACATAAGAAGGAGGGG
1572 AGTACCTGTTCAAAAAAAGAACAAA[C/G]CAAAAATCCTAGTAAAGATTTCTCTGGTTTAATATTAAAATATTTGATTCTAGAACCTAATAAGATGTGGAAAATG
1573 AGTACCTGTTGGGTTGAGGCATGTAAGCAGATGGAGCAATGCGACATCTGAGTCTCAAGGATTCAGCAT[A/C]AAAGACTGCAATGTTTCCATCAGTGAATGACG
1574 AGTACCTTATGAGTTCCGTTTAATTTGTTCTGACTCCTGAGATGAGACATTATTTTAAGTAGA[A/C]AATAAACTGTGC[A/G]TTCTAGACATTATTTTAGCTCATTA
1575 AGTACCTTCAATTGCAAGAAATTTATTTTTTCTTTTTCTGCGTTTCCAAGAAACAA[N/-]GTTATTTCATTTTCCCCATTTC[N/-]TTTTTTTCTTTCGTTTCAGTAA
1576 AGTACCTTCAGG[A/C]AA[C/T]TTAAGGCGATAAGCCACCTGC[C/T]CAACTCTTGCTTCTACCTCAAACGGCCCATAAAAGCGAGCA[A/G]CCA[A/G]CTTCTCATTGGAGCGTCT
1577 GGTACCTGA[A/C]GCCGTCGCCATGTTTATCGA[A/C]TTGTTATCCTT[C/T]GACTCCTC[G/T]CAGGCCA[A/C]CAAGAGA[A/G]ATATAA[A/G]A[A/T]TGCGAGGAAAAAACAAGAAAATATC
1578 AGTACCTTC[A/C]GTAAACTCGATTAAAAATACCACTGATAATAATACATCTTATTAGCCTCCAATAACTAAAAAATGGCTGAGTCTTTCGCTATCTACATACAC
1579 AGTACCTTGCTCGACAACTCATTAGTTGCATCGATCGGCGGGCTGAAAGGT[G/T]TATCGATTGATACCCGTTGTTGGTATCGATCGACACTTTCTCAAGACCAA
1580 AGTACCTTGTTCGGTATACCACAAAATCATGGTAACTTATAA[C/T]CTTTATAGTGTACGTA[A/C]ATCGTTTATGAGGGCA[A/T]ATCTTTACTCGAATTATCATATTTT
1581 AGTACCTTTAATGTAAACATACAAATGATA[A/C]AATAACTATTTTTGATGGAATATAAAGTATAGATTCCGGGGGG[A/G]AATGTATAAATCAAGGTAAAAAGGAAG
1582 GGTACCTG[A/C]CTACCAAGAGCTGGGGAAGCAAA[C/G]GTAGT[C/T]TAGCTAACATTGCAGTTCA[A/G]TCTAC[A/C]AACATCA[G/T]TATA[C/T]GTAATTGCTTTCTTACTCTCCCTT
1583 AGTACCCAAACTCACCAATCTAATCTCCAATG[C/G]ACCAA[C/T]TGATTTATCTTTGTTCCTTCACCTC[A/C]TGTACACGTAAT[C/T]TTGGGGAAAGTGAGTCTTGAAAAG
1584 AGTACCTA[A/C]AAATTATAAAATAAATTAGTTACAAAAAATAATCATAAATGATTTGTTAAGCTTTAGTGCTTTACCTTTGTATTCAGCAAAACCGCGCAACCA
1585 AGTACCTTCATAGCTGAAAGCATTGATCTCACCATGTTCATCACTGTCCTGTTCTTTCTCTCAGCGATCCCA[G/T]TCTGCTGTGGGGTGTATGCAGTTGTGAGT
1586 GGTACCTTCCTTATTCATCCCATATTTGGTTGATTGAAACATCATAAAAGCTAAATAGTGGGACAACTGTTACCTTTTTATTAGAGT[G/T]TTTTCTGTTGTTAT
1587 GGTACCTTCGTTTGGGTTTGCAGATTTAACAGTATAAGATC[A/G]AAGACTTAAATTTAGAGATTGATGAGTATTCCTGTTTAGGAACATGTTGACATATGTTCA
1588 GGTACCTTGAACCTCCACGTTTTATCTTTTCTAATCTCTATGATCTTTTATGATTGTA[C/T]GAG[C/G]ACTCATT[C/T]GTGGGTTCATGATCCTCGCTTATCTCTTTAT
1589 AGTACCTACAAAATGAAGCATTAAGTTATATACCTTCCCTGAACAACTGGTCATCAATAGCA[C/G]GTTACTAGAACTGAAACATCTTTAACTTTAACATTTGTT
1590 GGTACCCATAAAAATCTAGTACG[G/T][A/G]GAGTGGCCGCTTT[A/G]GAAC[A/G][A/T]AAACCTTGT[A/T]ATGTGGATAAGTTT[C/T]CAAATCTGGTATCTAGAGTGTTATCATTGGAA
1591 AGTACCAGGTTTGACCATGGCTGCTGCGACGTAAACAGCCATG[A/G]AGACTTTGGAAGGATACTGGCACATGGCAGCCGTCATGCTCCCTCCTCCAACGCTGTG
1592 AGTACCTTGCTGGGAAGTTGGATCTCTAAGTTTCTTTGTCACAAAGGTCTGAAC[A/T]TTTTTTATGTCACCCTTCATGAATAAAATCTCTTGCTTTGTAAAATC
1593 AGTACCAAGCAGAAGAGTGTGGGATTGATTGTCGGTGC[A/G]ACCGTTGGTCCGTTGCTCGCGTTAGTCCTC[C/T]TGGGAGGTGGTTGTTTTGTGTTGTGTAAGAAG
1594 GGTACC[A/G]AC[C/T]CG[A/G][C/G][A/T]TTATTC[C/G]GTTTCGAATTAA[A/T]TC[A/C]ACGTT[A/G]GCAATT[A/G]G[A/G]CT[A/G][C/T]TAGTT[A/G]GGCC[A/T]ATCT[A/G]GATGAGA[A/T]TAG[A/T][A/G]AGTCGCATGCATTTGA
1595 AGTACCCGAACTA[C/G]TACTACCTGGAACAAATGTCCCGGCGCTGAGCTGGCCTCGAGAGTTATTCATCTTCATGATCTCCAACCCGTTCACAATACCGTCGGG
1596 AGTACCCTTTTT[A/G]GTTTTAGCTTGATGGGTTGCGATT[A/C]AATTCTCAAGCTTTTAGCTTCCAAGAGATTCATTCGTGTACTGACTTTGTTGTGCTTTGTTGTT
1597 AGTACC[A/G]AA[C/T]CCGATCCGAAC[C/G]GAGAACCGAATGAGTATCCGAAGATATCCA[A/G]AA[A/G]TTAAAT[A/G]TATA[A/T]CTAAAATATTAGTTATAATTATACTTATAATTAT
1598 AGTACCGGAAAACC[A/T]AATCCAAAACTTAAAAAAAATATCTATAATACGAAAAATATACTGAAACATCCATAT[A/G]TACTAGAAATTTTGGATATACAGGTCTCA
1599 AGTACCGGTGGGAAAGGGTCGGAATCCTTTCACC[A/T]GTTGGGAACAGATGAAGCAGAGGATTTTGGAGAAGTTCTCGGAGGTACAGGATACCACCGCGGGGGA
1600 AGTACCTAACTTTAGTTTCCAGCACATCGCTTGCTTGCGTGAG[A/G]ATATTAGGAGACGCTTTCACCATCTCCTTGACATCT[A/T]CCTC[A/G]TCCAAACCAAACCTCA
1601 AGTACCTTGGACTGGCAGCTCAGTAAAAATTGGCGGAGAGCAACTTTGTC[A/G]ATGAA[C/T]GCATCGCCTCCTATAAGTTTAAGGACAGCTCCAATCCTACACACA
1602 AGTACCAATAGGTAAAATCCATACCTTATAGGATTTTTTCTAGGTATTATTGACAAGTTTAATGTTTTTTTTTTTTTTTTGTGG[A/T]TTGGGTTTAAAATGATC
1603 AGTACCATCTATAATGT[A/T]ATCATGTATGAA[A/T]GAATACTGAGATAAAGATGGCAACTGACCCTGCTCATAGCTGGGGCGTTGTTTCCGAGTAGTCCATCGTCA
1604 AGTACCCGAACGCCCACCC[C/G]TAGGAAAGAGAAAGAAAGAAAACAATGATTTGGATTGGATG[A/T]TTGATTTCTTTATGTGAAAATTAGTAAGTGGGCGTCAAGG
1605 AGTACCTATGTTTCTA[C/T]GTCTCCAAATGAATCTCGTACCTGT[A/G]TAATACTTTTCAGGTCAATGATTTCATTGCTGGAGGTGGAACAGATGCACCAGATGTTG
1606 AGTACCTCAAGGGCTCTCCTTCCCAAGGCGTTCTTCTACGATTGGACTCCTCTCTAAGAGTGACTGC[A/T]TTCTGTGAT[A/G]CTGACTGGAGTGCATGCCCGTCGA
1607 AGTACCTCGCAAAATTAAAGAACATTTAAAGTGATTACCATAAGAAGCTGTTGTCATAGAGATGTTCTCTAAAAGGATT[A/G]CAGAGTACTCTAAGGTAAATAA
1608 AGTACCTGATGTGCAAAGAAATAAGTGACGAACTCAAGCATGAGCTTGTTTGTTGGAAGCACAAAGCCAAAGAATCAAGGGGAA[C/G]AAACTCACCATACTAAT
1609 AGTACCAAAATTGATTAAACATTGCTAAGAAAAAAACTGATA[A/C]GTACAGTATCTGTATAAAAAAAAAATTGTTGACAAGAACAAGAAATATTGCAAATTAAA
1610 AGTACCAAAGTATCCAAGGCC[A/G]GCTTCGTGATGTTCCAATATCGATCCTTACATCCTTACTCAACTTCAGTAGATACGACATGTTTTCATAGATATAATGCT
1611 AGTACCA[A/C]CAAGGATTATCCTTACAAGGCTGTTGATGGAGTCTGCGATGCCCACCTCAAGGTCGGTACAAAGAGTCCTAAATGTAGAAATAATGTCTAACAA
1612 AGTACCGAACCGAGCATGGGCGTCTGA[C/G]CTAAATAAAGGTCCCAAGTCAGCTTCTCTTTCGCCTAAAACACAGTATTTGCCTGCTTCATCATTATGTACGAA
1613 AGTACCGGCAGGAAAGAGTGTAGCAATTGTTGGTACTAGCGG[C/G]AGTGGTAATTACTAAACCTCGTCTGTGTAGGCATCTAAGTTACAGTTTTACTGTTCTGT
1614 AGTACCGTTGGTTATTGGGAAGAAGATTAAAATATCTAATGTGATAAATTTTCCGTTCCTC[A/G]AACCGTCGGTACATTTTGTCAGA[C/T]GTAGAAATAGGCACCC
1615 AGTACCTCCTAGCGGGGACCCAGAGGCCGGTGTCCT[A/G]CCTGGGGTCTGGA[A/G]AAATTCAATACCTGAGTATTTTT[C/G]CC[C/T]AACAGTCCCGTCGTTCGTTGATTA
1616 AGTACCTCTCATATATATGTATATTTTCTGATATAATTATCTCATC[C/T]GTTTTTTTGTTTGACATTTTATTTCAGTTTTATTTCTGAAAACCAAAATACATTT
1617 AGTACCAAGATCCAGAACATTGCCATGTCAAGTTTTTCTAACCGAAGAA[A/G]AGATTGGGCTGTGTGTGTGAAGTTACCTGGTTCTCAGTTAAGTCTTTGTAGA
1618 AGTACCACATGGCTCTTATACTCACTCTTCAGAATCTTCGACCAATC[C/G]GGAATGTTAACCGGAAGCGAACCGGTCTTTGGCGCTTTCCGGTTAACGGAAACA
1619 AGTACCACTTCTACATAACAAAGACTCAAGAATTGGAGGTTTAGCATT[G/T]TT[A/C]TTCCATACGTTTTCAGGGTTTC[C/G][G/T]TAATAACTGCA[A/C]TATTCTTTGTTACA
1620 AGTACCATTTTAAAATCGATGTATGTCAAACTTATGAGTTATG[A/T]GAAAGAAACTAAGTGTTATTTTTCATTTTTGCAAATGAAATACGAGATTTTATGTCAC
1621 AGTACCCCTAGCTTCGGTCCCAAGTATAAATCTCTTCC[A/G]CTGCTTGTGATTCGCTTTGCTTTATATAATCTATGGATCCT[C/T]TTAGAA[C/T]GTATATTTCTTACT
1622 AGTACCCGA[A/C]ATTTATCATTCTCGTGCCCAAATCTCCCACACTGACTACATTTTACTGGTAACCAGGGGTAGGTAACAGATATTTCAACCTCACGACCATTA
1623 AGTACCCGTTTAAGTCCGTTTATGAGTTTAAAAAAAA[A/T]ATATATATATTTAAAGATTATTTTTTCAAAAAATATTAGTTTTTTCAAAAAATATTATTTTTTC
1624 AGTACCC[C/T]GCTCGGTGATGAA[G/T]TTT[G/T]TT[A/T]TTTCCTGGTCGTCGGGGTTCATGA[C/G]TG[C/T]AATACCCAGTCTTAAAA[A/T]T[A/T]AAAAAAAAAAAAAAAAAAAAAAAAA
1625 AGTACC[G/T]AATTATCCTAAAATCTTA[A/C]CAT[C/T]ATGCTAATTATATCGTCAGTATCTCAGAACCACAGTCTTGTCTACTCA[A/T]CGATGTTTCACTGTCACAGAATT
1626 AGTACCGATTCTTCACAGGAGATTAAACAGTCATTC[A/G]TGTTGAAGCTGGCATTCTTCTAAACCCTACAAAGATTTACTCTGAATCAACCAAATTACAGATAT
1627 AGTACCTAGTGAATGTTCCTAGACGGATACTTGATCGTGCATCATCGTCTCTGTGATTAAAACTT[A/T]TTAAGATCCATTAAAAGTTGATAAATGAAAGTTGAA
1628 AGTACCTCC[C/T]TGGG[A/T]TCATGTTCCCTGCCTCTTTCTTCTC[A/G]T[A/T]GGATCCTTCATCTCAATCGC[C/G]TTTTGCCTGTTTAGCATTTTTTGATCTAGTTACTGTTG
1629 AGTACCTCGCCG[G/T]GATTTTCAGCAGCCGGAGA[A/T]AGTTCATCAGTATCGGAGTCCGATGAAGAGTCACC[A/G]TAAGAAGCTCTCAATGCGTCCATCGCCGCAAAA
1630 AGTACCTTTGCGTACCCACCACCGTTTTACAGAGACCCAATTCTCCCTCCGCCGTCTCCTCCACCACCGTCCGG[C/T]AACAGAATCAGCCCGGCGGTTCTCTTC
1631 AGTACCAAAGGAAAATA[G/T]GAGAGGCTCACCGGTAGAACCTATAACTCTCCCTTTGATTTCAGGAAGATGATGCTTCACAGATGGTTCTTGGAATGAGAATGA
1632 AGTACCAATCTCAAGCTACCCATACTGTCATTGGAGGAATGATGAGGAAA[A/T]ATTTGCTGGAAGAGGGGGCGGTCCACGACCAAATGATATTCGTCAAGCCAT
1633 AGTACCAATTGGTGATGGCATGACGATATGTCGCAAGAGAT[A/G]AGAAAAAAAAACATTTGGATCCAAGAGAGAAGTCTTTAAGCATAAGAGTATCAATGAAGC
1634 AGTACCACCCGCTGCTGCTTCGTGCGAGGCGGTTCCCACGAGGCCTCTTTCTTTC[C/T][C/G]CTCCTCTGTA[C/T]CTTTATCCGACGAATGGCGTCATCGCCGCGAATC
1635 AGTACCAGAAAAGTGGTAAACATGTAATTTCTC[C/T]TA[C/T]A[A/G]AGAAATTCT[C/G]TAGGATAGCCATTTTTAAGTTTTTGT[A/C]ACAAAAACAATCTTCAATAAGAAAAA
1636 AGTACCAGTTTGGCTCGACTTCACAGGAGTCCCTCTTCAGTTCTTCAACAGGGATGCTCT[A/G]AAGGAGATAGCAGGGTTAGTGGGTCATCCCTTGTGCCTACA
1637 AGTACCATAAGATGGAAAATCGCGAGTGAGGAAAGCAGTAATT[A/T]GACTCCCAACCTTTTTGTCTATATGGTGATGGTGACTTTGAATCTTGGAGGTGTAGTT
1638 AGTACCATTA[C/T]GGGCGTTTTTATCAAAAACCACCGCGACTTTCTT[C/T]TCCT[G/T]GTCAATGAAGAAACTCACAGATTTCCGAAAAAACCACTCGGGGATATTCGC
1639 AGTACCCCCGAGGTAGTACCAACACTAGCG[C/T]ATTTGTCAACTTTCGTTTCAGCTCAGTAAAACTCTCCATACAAGCATCCGTCCAATCAAACTTGGTGTCTT
1640 AGTACCGCCAAACCCACCAAAGGAG[A/C]CTCAAGAACGGATCTAAAGTTCCGACCTCCCACGAAGACTCCAACAGCAAAAGCTCGCCTTAATCTTCTCCTTCAC
1641 GGTACCATACAAAT[C/T][A/G]TTCAG[C/T]CTTTTTT[A/G][A/G]TTAGCTCA[A/C]ACTGTAT[C/T]TT[C/G]TTTTTTTTAGA[A/C]AT[A/C]TC[C/T][A/G]ATT[C/T]G[C/T][C/G]AA[A/C]AAATT[C/T][A/T]TATTGGAGCGTTAAG
1642 AGTACCGGTCTTCAAAAAGGAGGGAGCTTT[A/G]AGACCCTTTTGTATAAGCATATCGTTTCGCTTACACAGATCGAAGCTGAACCCACCCTTCGGCGGAACATC
1643 AGTACCTAAGGGTT[C/T]TGAAGAAGATGCACCAGAAGAAGATAAACCAGTCTGGAACAAGGATTACAGTACTGAAGAAGCTAATGGAGGAGAGGACGAATTCTA
1644 AGTACCTCTTGGCCTTGAGCAATGGTAGCTTCCTGATAGCGTGCGCTGTTTCCCGAGTGTTCTGTTTTTTTGAAA[A/C]AGAACAAATACACTACCATGAGAACT
1645 AGTACCTGAATCTCTTGAACTTGCTTCTGTTGCTCAGCTTGAAACCT[C/T]CCAATGTTACCCAAAACTTCGCCAACAGTGGACTCAATTCGCTCGTTGATAACC
1646 AGTACCTGAGAGAGA[C/T]AATACAAGAACTTCTAACAATCG[A/C]TATAGTGGCA[C/G]AGGGGATGAAGGAGGCTCTCGCAA[C/T]AGA[A/C]ATCTCA[A/T]CTGGGAAACAGTTAG
1647 AGTACCTTAAAAACCTTGAAATAACGACTCTTGTAGCTTCTGACCACCCGCCCAAATCTGAC[A/C]CAGACCAAGAACCCAAGCATGAAACAAACCCAAAACACC
1648 AGTACCTTGATATGGTGAGTT[C/T]GAATCAT[A/G]TTCCAAGTGTTAGAAGCGGAGAACTCCTTTCCGTG[A/C]TC[C/T][A/G]CTTCCCCTCTTTTCCACAGCGCTACATCATCA
1649 AGTACCAAGAGCCTG[A/G]AGAACGTCAGCCTTGACGTCATCAAAGTCTTCAATACCAAAGCTAAACCGAACCAAGTTGTCTTTGATTCCATATTTAAGTCTTTC
1650 AGTACCACAAAGTTCTTGTTCCACCAACAAAAATGTCGCCATGCGTTATCAGAGCACTGACA[A/C]CTTGAATTCG[C/T]ACTGCAATCAAAGGCAACAGACAAAAGA
1651 AGTACCACAATGGGCGCAAGTCTTCTTCTCGTTACTACTCCTAGTCTTGTTCTGTTCGATCATATCTTCAGCTCTT[C/G]GTTTCGAGACCTGAATCAAAAAGAT
1652 GGTACCATGCGCAA[A/C]GGGAA[C/T]CAAGAGACTAGAGCACG[C/G]GA[A/G][C/G]AGCAA[A/T][C/T][G/T]T[A/C]AGAA[A/G]AAAAAAAA[A/G]AA[A/G][A/G]AAA[C/T]TT[A/T]A[C/T]GAA[G/T]AGAAGAGAGAATTGCAGA
1653 AGTACCACCAGGATATCTAGCATCTCCACATTATATTCTTTAGGCTCGC[C/T]ATGAATAAGGTCACTTACTGTCATCCTCGGGTGGACTACGGGAACATAAGGA
1654 AGTACCACCCATGG[A/C]AAAGTCGTCAAGTTCGTCTACTGAAGACATCAC[A/T]GAACTTTTAGCTGTGCAAATAATCCCTCAGACTAATTAGATACCAATGAAAAA
1655 AGTACCACTAACACGTTTGAGTTCCCACCTTTCCCTTCTTTC[C/G]AAACAGA[G/T]CTCTGACCAGGTCGTGCAG[A/G]AGCTGAAACCGGAGGTGGTGTTGGTGGTGGT
1656 AGTACCAGAGCTTCATCTTCGGAACAGCCAGCAGAACAGAAGTCAGAAGAAA[A/C]GAAGAAAGAGAGTGCCTCCGGAGAGTTGAATAAAGCAGAGAAGGAAGAC
1657 AGTACCAGGAGATGCTTGTTGATCAAATTGAGACCTAGCACCTCCCACCCTTTTCCCCACTTCTTCTCTTTCTTTTT[C/T]TTTTTTGTTCTCTCTTCTATCATT
1658 AGTACCAGTATGCATATTCATGGTACAGACAGATGGACAAGTTTATTCATTATGTTAACAAGGTACACT[A/G]TCTTTTTATACTAGCGAACTCGTTTCAGTTGG
1659 AGTACCATCTATGGCAAAGGGAGCTTTGTGTGGACTAATGGTAATAGATATGATGGGTGTTGGGATGAAGGGTT[C/T]CCTAGAGG[G/T]AATGGGACTTATAAATGG
1660 AGTACCATGAAATTGGTAAA[C/T]ATGAAATTTCTCCTTAAAAATTTTCTTTATTAATTTATATTTTAAGTGT[A/G]TTTTATTTTATTTTAATTTTAAGATTTAAGA
1661 AGTACCATTACAAATCTAATTTTTTCTGCAATATACTA[C/G]CA[A/G]TCATGACACTTTTACATTCTTCCAAGATCATCATTAT[C/T]ATTGATACATTCTCTCTTTTAT
1662 AGTACCATTCAAATTAAACACAAAAACGAGAAATTAACATCAACAAATCAGGAGGATATTAATTCATAATAATAAAT[A/T]ATCGTTAAACTTGGCGAAAACCCC
1663 GGTACCAT[C/T]TTCTTCA[A/C/T]C[A/G]TAAGAACATACT[C/G]C[C/T]GGAAGT[C/T][C/T]GGT[A/T][A/G]TCGAGTTTCAG[A/G]TTGATTT[C/T][A/C]T[C/T]C[G/T]GG[A/T]CTTGGGGTA[A/G]CTTTTTTGGTTAAGACT
1664 AGTACCATTCTGTTTATCCTTGATGCAATAATA[C/T]CCATCCAACTCCTCCTTCCTGTCACAAACCTCGGCGTCACCCTTATTATTAACTACCAAGACACAAGC
1665 AGTACCCTAAGCTGCTTATCTCTCTCAAAACATACTCTACTTTGTCACCTTCCAATATGTATTCCC[C/T]CTGCTACAGGATCTGTC[A/G]ACGCTCAACAGAGACCC
1666 AGTACCCTGAACTCTA[G/T]CGAGTCGAGCAAGTCGAGATTCTCTTTTCCTTCTGGCAGCCCAGCTTCTGAATATGGAAGCTTCACATGCACTACGTTGATGGGC
1667 AGTACCCTTTGTAGCTTACACTGTCTTCTTTCAGGACAAGCCTAT[A/T]GGTCCTGTGACTAAAGAAGATCT[C/T]GGAAGGGCTACTTGGACATTTCTCCACACTCT
1668 AGTACCGGGAAATCCTTGGGAAGAGACTCCATCTCCATAAAACAGTTCCTTTCTCGGGCGTCCGTGATCAGTGC[A/T]GCCCAATCCTCACACTTCATCAGAGCA
1669 AGTACCGTATTATCCCTCAAACTATAAAATC[C/G]TAAAAGATC[C/T]GTCTTTCTACAGTCTTAGAGTAGCATCTGTAAATTCATACCTGAACAAGCTGAGTGACTT
1670 AGTACCGTGGAAAGGTATGCAAAATCTACTTCACCAATCTCTTCTCACTTTACGGTTGAGAGTATCT[A/C]AATGCTTCTCTGTCCTTTTACTCAAACACACAGG
1671 AGTACCGT[C/T]GATGAGATTAGGAAGCCCGTCATTCGTACTGAGATGAATGATGGAACAGAGCATCCTGTTAACGGATACCTAGAGAAAGGTGAAGCAGTGAAT
1672 AGTACCTCGCTCGAAC[A/C/T]GCCACCGTCACCATAAGCAAGGT[C/T]CGGGTCCCATCCTGGGA[A/G]AATTAGAGTCATCTACGGAAAACTCTATATCACCAAGATCAAT
1673 AGTACCTCTACGCAGAATCAGATCAAGAACAGCTTACTTGGGATCA[A/G]CGTTTCAAGATCATCAAAGACGTT[G/T]CCTCTGCGCTCGCGTATCTTCACCACGGGT
1674 GGTACC[A/G][A/G]TCATTCT[G/T]ATCCATGG[C/T]TCTGAAACCACCT[C/T]GC[C/T]T[A/G]CA[A/G]ACAC[C/G][G/T]TT[C/T]CCCTGAG[A/G]CTTGT[C/G][A/G]TTTTATTGTCTACAG[C/T]AAACAAACGAGGGAG
1675 AGTACCTCTTCTTTTAATCATACAACAATTGTTTTGTCTATATGGGCCCATTGGTAGAGGAAACGACAA[C/G]CGTTTCTCATGAGGCAATCCAAATACGTAAAT
1676 AGTACCTGAATCAGAAATATCGTCGGCGGAGCGAGAAA[A/G]TAGAGAAAGAACGAGGAAAAGAAGAAGCCTATAAAGAAGAAGCCGTTGGGCGCCTTCCCGAAG
1677 AGTACCTGTGACACTTTCAGACAAATTTCCTTTTCCTT[C/T]TCTATGCAGACACCCATGTGCCTCCTTTCATTGTAATATTTATTTCCTTGCCCATTTATTATT
1678 AGTACCTTTGATATAAAATTAGAAGAAGAAAAAAGCAATATATATA[A/G]TATATAATATGCTTTACTAGGATTTTAAATGATAATATCGAATATACACCCACCG
1679 AGTACCAATAACTCGATTAATATC[C/T]GAAACCCAAATTATTT[C/T]GGGTTCAACTGGA[C/T]CTTGAACATGTAACTAAATCTAAACCGACCCCAACTAAACCTGGAC
1680 AGTACC[A/G][A/G]TTTGAGATTTTTTTTTTTTAATCTGAGGATGATTG[A/G]AATCGTAC[G/T]ATGATGATAACAGATTAATTGAAATGGGTTATGCAGGCAGGAGAGCTAT
1681 AGTACCACAGTTACCAACTATCAGATGAGAAGACTGATGACGAATCTATTGATACTTGGGAAGATTTCAGATTAGAAATGAGAAGA[C/T]TGATGAAGGAAACTG
1682 AGTACCACGCACTGC[G/T]GTTGTCACATGCGTGTCTTTGTAGTCCATGAGTTT[C/G]GCGAGCCCAAA[A/G]TCACCGACCACGGCTTCAAAGTCCTCGTCCAACAATAT
1683 AGTACCA[A/G]AAGCAACAAGGAAAAATAACTGTTATTCTCAGACCCAACACTCTTGGAATGCACGATCCGCAAAGAGAAGAGGTCCGCATCGATCGACAACAAT
1684 AGTACCAGTCCTAAGATAAATTAGTTTAGTTATTAGGTTTCAATGAGTTTGATCATGTTCAAAACTTTT[A/T]AAATCTTGGATTAATGGCCAGGACAACGGAAG
1685 AGTACCAGTGCGGGTGGGACAAGCGGTTGACGTTGT[G/T]GGACAGGCAGGTCGACCAAAGACAATCACTGGGTTCCAAACACACTCCACACCTGTTCTCCTTGC
1686 AGTACCATAGTAGTCTTGACATGAG[C/G]CTTTGCGTCGTTGTTTACTTTGGTGTCGTTCTTGGGCTT[G/T]GGAGATAGCAGCT[C/G]GATCTTCTTCTTGGTCTTCTTC
1687 AGTACCATATGAACATTTG[C/T]TCTTGCTTTCTCCATAGTTATCTCTGAACAGAG[A/T]TCAAACACTTGAAGCTTAGCTCAAGCCAGTAACATAGCTTCGTGGGGG
1688 AGTACCATCCTTTTGCAG[A/T]CTGGTACTCCGTCC[A/T]ATCATTCTGAGCAACCTTATTCAGGTTCTTGTCCTGACCTTGAGCCAACCGGATTCGAGTAAGCAGGT
1689 AGTACCATTTTGGGATTAAG[G/T]GATTCAAGATTGAGGG[A/T]GGAGATGAGCAGAGAAGAGTGGCAGTGACGGCT[A/G]TGAAGTCTGGTGTTATATGAGAGACGCTTT
1690 AGTACCCAAACCCAAGTCAGTCATACAATGCAAAGACCAAGGGAGAATTACACTTCTCGTTGAATGTTAG[A/T]G[C/G]AAG[A/G]ACCTGACTTCTCTTTGTGTGAGTTG
1691 AGTACCCAAAGATAATTCAGCAATCCTCTCTCTTTTTTCCTGTTAGTGTAGCA[G/T]GTAAGACATACAAGACAATGGACAAAAAAA[A/T]GTAACTAGAACTTCTTC
1692 AGTACCCAACCTGGATAAAT[A/G]TTGAAGCAGACTCAGATAGTCCACCTTCTTTTCAGACTTTTC[C/T]GGTGGATCGATCTCGATCACCTCAACCGTTTCCACAAC
1693 AGTACCCACTGCTCAAATTTGGCAGACCC[A/G]CTGAACCCCGCTTAAAATCTACTCAACCCGCACCTGC[A/G]TGTTGAAACTTCTGAATCGGTCGACCCATACCCG
1694 AGTACCCATCGAGATGCAGCGTTTGCTCACACAATTCGCCGGCATCTTCAAGACTC[C/T]GACGCAGAAACCACCGGCGCCAGATATCGAGGACCACATCACATT
1695 AGTACCCCAAAAAGAAAAAAGTTTGTGTAATAAAATATAACTACTGCTGGTTCAAA[A/C]AAAGAAAAACAGAAGTGGAGTGTGACAGAAAACTCAGACCGACAT
1696 AGTACCC[A/C]TATCT[C/T]CACTCTAGGAAACAAAGAGGTGTTTGAGATAGGAAGTACCAGCAACCTTGCTGCGAAACA[A/G]AACATCACTCCTAAGGCAATTCCAGAG
1697 AGTACCCGTTCAATTTTCGGTTCGGTTATTTCAGATATAGAAATATATAAACCTTTTGGATACTTGCAG[A/G]GTTCGGTTTGATTCTGGTTTCAGATATTTTGG
1698 AGTACCGATGATGTCCTCCGTGGCGGGATTGACAACAGGGAGTGTTTGACGGCGAA[G/T]GGGCTCTGTCCATTGACCGCCGATGAAGAGCTGCCGTCGCGGCAC
1699 AGTACCGTACA[G/T]GACTTTAAAGACA[C/T]ATTGCA[A/C]GA[A/T]GTAAGGCCTTCAGTTTCTC[A/C]GAACGAACTTAGAATCTACAACAACCGGAACAATCAGTTTGGTAGT
1700 AGTACCGTGGTGGTCACGGGAGCCTCGTCAGGGTTAGGTTTAGCCACGGC[C/T]AAAGCTCTTGC[C/G]GAGACAGGTAA[A/G]TGGCACGTGATAATGGCGTGCAGGGAC
1701 AGTACCGTTGTTCCGGCTCGAC[A/G]CATTCTGTGAATGTTAGAGGCATAGTTTGGGGGTATGAAGCTAAAATTACCGTTTATC[C/T]TAGCGATGATGATTAATCAA
1702 AGTACCGTTTTGCG[G/T]GGAATAAA[A/T]ATCGTTGATAGCTTAGCTGTAAATGTCGGTGACCGACGCGGGGGGACAAGCGAATAATCAAATCGTGGAAAACGAAAT
1703 AGTACCTAATCCTAATCTA[C/G]AATGAATGTATATTTGCAGAAAATAAGGAATAGAAACATAAGCACTAGTGCACTACACCCCAGAGCTCAGAGCCACATGTTC
1704 AGTACCTAGCTGT[A/T]TT[G/T]TGTGTGTGTGGTTCGAATGATGAACCTTCC[A/G]ATTTTGCTATGGTATCACGACTTGGTTTTGAAACCATACGATTGTAATAAGAAG
1705 AGTACCTA[C/G]GAGAAGATGAGCTTACCTAGGAGAAGAAATGGCGGCGATGGCAGAGGAAGCACAAAGAGAAGCCATTATTCTCGACGTTGATGATGATGACCT
1706 AGTACCTC[A/C]ACTGCA[A/T]CATCTCAATCGCTTAGTTCCCGCAGGCTCGTCATACAGTCTTCTCACTTTGAATTTCATGTGGAGGAGTATATAATAAATCCAAAA
1707 AGTACCTCATGGGCGATTAGGGTCT[C/G]TTTCTTCTTTCCCTTGTCCTCTTCTATCGTCTGTTGCTAATTCTGCATACTTTCGTAGCTTATAAACTTATCTCAT
1708 AGTACCTGATAGTGTCTGCCGTCGAGCTT[C/T]CTAATGCCGTAACCCAATTCGACCTTGCCGAAGGATTTGACCTCCGTGAGTACTCCATTTCTGCTGTACACG
1709 AGTACCTGGCTGCTTTCTAACAAAGCTGAA[C/T]TTTCTTCATTCCGTATCTTCTTAATCATGTTA[C/T][C/T]TTGATTGCATGTGC[C/G]TTTTTAGTTCTGCTTCTCACCA
1710 AGTACCTTGTTATCAATTGCTTGGTTATTGTTGTATCAA[C/T]CCCTGTATACATCTACTAACTATTTTGCATGTTTGCTCGGGCATCTGTGGTTTCTCTTCAGC
1711 AGTACCAAACGC[C/G]CATGCCTACTGGTGACTATTATAAAAACAAGAAA[A/C]ACAAATAAGAAAAGAATGCAAAT[A/G]AATAAAATAGCATGAAAAATGAATGATTAT
1712 AGTACCAACAATGAAGATTAACACTGGTCACAGAGTCCTAATCGGAAATTTAACTTGCTGCCTAGATCAGTTACACAAAAGA[C/G]AAA[A/G][C/G]AGTACAAAACAATA
1713 GGTACCCGAGCG[C/T]T[C/T][A/G]AAG[A/G]TCGTCTGAACAAGATACT[C/G]AA[C/T]TGG[A/T]TTCTGCGGT[A/T]GTTTCGATT[C/T]TGAAGT[A/T]A[G/T]TAG[A/T]A[G/T][A/G]ATTAAGATCCGTCAAGGGAA
1714 AGTACCAACTCA[C/T]AAAAAACTTGTTTACGTTAAGTTTGAAG[A/G]CAT[A/T]ATTAAGATGTTAAACATAAGATACAAATATGTAT[G/T][A/G]AGAACAAGAGATATATTTGG
1715 AGTACCAAGAACAAAAGTCGGTGCGTGCACTGAGTGAATGG[C/T]CACATGGCCTTAAGACGTCTACCTTTGCTCACCCCAATAATTGTGAAGTCCCTCAGAAGA
1716 AGTACCAATCCGTGATTTC[A/G]ATTAGACGACGATCGTACAATCAAAACTTTCAACTATTTTAAATTTCAAATTTATATATATTTTGTCACAATACTATGCAAT
1717 AGTACCAATCTAAATTTTTTAAAGATACCAAAATCTAAGCTCTTAATAAATATATTTATATGGCTCTATAATCG[G/T]TGGTTATAGTACTCTCCCATTCACTAT
1718 AGTACCACAAGCTCCACGAGTAGGGACAGAGAAAGTAGAGATGATCACGCGACTC[A/T]GGAGAGGAGTTACAGGGCAAGCAAGTTGGTAAAGTTTGGAGTCCCC
1719 AGTACCACAGCCAAT[A/G]TTTGGCCTGTAAAATTGATCTAAATTAATGCCAACCACTTTTCTTAGCA[C/T]GACTAGCATCAA[A/T]TACAAGAATACCGTTAAACAACA
1720 AGTACCACAGTGAC[C/T]GCGGGTTCGGTATGTGTTGACTGATTCAATGTTGGAGCTGTAGTGGTGGTAGCAGCTGGAGATGTCAAGATGCTCTGAAGGAGAGGT
1721 AGTACCACCCTACAAGACCCACTCTGGTATTTCTTATAGTTTGGACCGGGTACGGATCGAGTTTTTGTTTGG[A/T]TTCAGTTCGGACTTCGCGCTACGGATTCT
1722 AGTACCAGCCTTCTTGGTCC[A/G]GAGACAATAAACATGAGTAGGTCCAAATCCATTTTCAAGAAAAATCTTAGTATGTATTATTTGCATAACATTTATGTTAAT
1723 AGTACCAGCTATGTACAGAGTAGACTTCTCAAGACTAATTTTCAACC[A/T]TGATGTCACTGCAAACTCTTCAAAAATCCTGAGAACCCCTTCAATGGAGCGCTT
1724 AGTACCAGCTTCACAATCTGGC[C/G]CG[A/C]CCAAATCTTATGGAAGCATAGTGCAGATGAGTATACGGATCATTTCTCAGCTACAAGGACATGGGAGAGTATCTGA
1725 AGTACCAGGAGAGTTA[A/T]GAAACAAGCTAGATGCAAGGAGCACTATGCTATGTTCATTGGCTATTCAACAACACAAAAGGGATACAAGTGCTATGATTCAGAT
1726 AGTACCAGGCTGCTGGACAAGGGTATC[A/G]GTAGGAGGTTGAGTGACAATTTGTTGCTTGTGAGGAGTATCATTTGTCTGAGAAGGCATGATTGGGTTGTCCCG
1727 AGTACCAGGGAT[A/C]AGAAACCACATGCGGCAATACACCAGGAAGGCCTCGTAGGAAGTAAAGAAACCTTCCGGAGTTTTCACTCGGGATCCGAAATACGATCC
1728 AGTACCAGTGGACGTACGCGGATCACAGCCAGGCGATTTGCAAATCGCGAAGCTTTGATTGCGCGAATAATGGATCTGAGAGATA[C/T]AGAGGTGATTGATAAA
1729 AGTACCATACAAACAATC[A/G]TCAATGG[C/T]ATCTGGAGTAAGCAGTTTAG[A/G]GA[C/T]ATCACTGTCTCTAAAATGGAAGG[C/T]TT[C/T]GCTTT[C/T]CTCTTCAGAATTCCAAAT
1730 AGTACCAT[C/T]GGTGATCAGGTTTGTAGATTACACATCATATATACAAATACCTCCATGTATTGGAAAAATTGATA[C/T]TTTGAATGAATGATCAGATATTGGCAC
1731 AGTACCATTCCGTAACTGTGACTTATTTCTTTCTCTATAAACATTG[C/T]GTC[A/C]TACATACAAACTGATTTGCTCTTTTTGTATGGAATTGAACCCACAGGAAGG
1732 AGTACCATTGATCTTGAGTCAGCG[A/T]TGCAGCAG[A/C]TACACCATGATCCTGT[G/T]CACTC[G/T]CATGAGAGGTGGCCATAACAACATTAGCCTCATTGTAAGCATGCA
1733 AGTACC[A/G]TTGTTTAGACCTC[C/T]AGACGAGAAATATAATTATCTCTCGCCATGTTGT[A/G]TTTGACGAAACAATCTTTCCATCAGCTCAACCTCTTGCCGAGAAGA
1734 AGTACCCAAATATTTTAAATAAAATTTTATATTTGTTGCATTTATAAAATATTTTCTACAAAAGCTACTATTATTTA[A/T]GAAAAATATTTAATGATATTGAAT
1735 AGTACCCAAGCCTAACGGCA[A/G]AGACT[A/C][A/G]GAAAATTTCTCACACAAA[A/T]CATCAAAAAGATGGGGGTAATTATGAAATAACGAAATAAATACCTTACTTTCCTT
1736 AGTACCCAATTTCACTAACTTGCTTTCGTTCTATATATTTTTAACTAATGACATCAATGGAACTGCCTTATAAATTACTAGTAT[A/T]AAAACATGTTTAAAAGT
1737 AGTACCCACCATATAGTTTAGATCCTTTAAGAAAAACATTACGTAGAGTTTT[A/G]GTTTTAGTTTCTAGGTTTGAATTACTTGAGGAAAACCAAAAATAAAATA
1738 AGTACCCACTGACCCACACTTCACAACGCGAAGATCATCTTCTTGTATACATAAATAGATTT[A/T]AAAAAAAAAGAAGTTCATATTACACGAATTTGATTTCCC
1739 AGTACCCATGTCTTTCAGTATTCTACTTTCGATATTAGAATGGTTTTGCTCATAG[C/T]AGTACTTGGTTTCCTTTCACAGAACTACAACCGTGACCTTTTCATT
1740 GGTACCG[A/G]TT[C/G]AAGCTAATATAGCGCT[C/T]AGCAACGTGAACC[N/-]CT[A/T]CATAGA[A/T][G/T]GC[C/T]G[A/G]AAAGCAGTTCACACAGG[C/T][G/T]TGTGTCTAC[C/G]TCCAACAGGAGTAAA
1741 AGTACCCCGATCATTCAGTCGACCTGCATTCATTTCTTTAGATCTGTTTTGAATTTGAATTTTTGTATTATTTTG[C/T][G/T]TTTGTGTTTCAGGTTTCTTAAAGGA
1742 AGTACCCGAA[C/G]GCCCACCCCTATTGTTGCCAGTTGGGGCACAATGCAGGGTTCTGAAACATAAAAAGATTCGTCCAACCAGGTCCTGTCCGTAAAAATAAAG
1743 AGTACCCGAATATATAAAAATATTAATTATATATACATATAACATAACTAGA[G/T]ATATATATTTAATTATCTGAAAATAGTTGAGGATAACTAAATTATTATA
1744 AGTACCC[A/G]AATGCTCATCTCTAATCAAATGTAAAAAAAAAA[N/-]ATAAAAAAA[N/-]ATGTATTATTTATAATAATAAATTATATTACATTTAAAAAAAAACTCATC
1745 AGTACCCGATTATAAAAGAAGCACTTTAAAATATACCAACTATT[A/T]TTTTTT[A/T]TTTTTTTGTAAATAGTGATGTCCCTGTTATGACATTATGTATAAGAAGCC
1746 AGTACCCGTTCTGCTTTGGTGTGGTTAGATTCCATTTGATTGGGGTTTTGATTCT[C/T]TCGGGTTCGAATAGGTATCCACTAGAATTTGGATTTTTTGAATTTT
1747 AGTACCCGTTTATTTAGCGAGTATATC[C/T]GTTTATTTAGCGGGTATACCCGTTAACGAGACATGCCTAAACAGACCGATCCGTATAAATCTGTTTATTTTTAT
1748 AGTACCCTGAAACCAATAAACACCAAGCCAAAAGGGGGAACCTTTAGGACAAAACATCATCTATAATTTGCTTACATACAAGTTCT[C/G]TACTTTACCAAAAGT
1749 AGTACCCTGGGAAAAAGGTCGCGTAAAACATCTCAATGACAGGATTCTTCTAGAATATGAGAGGGTTCAACAAATACTCAAAAC[A/T]TATGGTCGTCCAAAATT
1750 AGTACCGAAAATTCTCATAAGTAGTCTGCACAAAACAGATTCACCATTAGAT[A/G]AATCTTAAACACGAAAGATTGAATAAAGAGATGGATCTTTCTAATCACC
1751 AGTACCGA[A/G]AT[C/T]GAAAGGAAGAGATTGAGAATCGCCACGTTTC[A/G]TAATTTCCTGGTGAATCGCCTCAAGAGTCTCGATCGCCTTC[A/G]AGTGTTTCGCTTTCGA
1752 AGTACCGAATGCCATACCTAGGCACTAGATGAAATATGTGAGGGATTTACCTTAACAAGGTGATTAGGTGA[A/C]CGGAGATAGCAAATTTTTTTGATTAGTTCT
1753 AGTACCGACTG[C/G]TGCATGTAAGGAATGTTTAGCCTATTATTGATCAGCTTAATAATCTATAAACATTATGAATAAGGATTCATAGTCCCTGAGTTTATTATT
1754 AGTACCGATTGCTTG[C/T]TCGAATCTCTCTTTTGTAACTATCTGATTCTAG[C/T]GGATTGCTATTGGTCTAGACGTAGGATCCTGCAACTCCAGATAAAATCACAT
1755 AGTACCGCAAGGATCACTTTTTCTTTGACCTTGTACTGCTTCTTGTTAGAGTGAGCAAAATTAGGCTTCCGAGGA[A/C]AATCAGCAGAGCAATGTACTGAAGAG
1756 GGTACC[A/T]AGGAC[C/G]AAGTGGAC[A/G]A[C/T]T[A/G]GCTC[C/T]G[A/T][G/T]AGCTCAA[G/T][G/T]A[A/C]GCTAGG[A/T]TC[C/T][C/T]TTC[A/G]C[C/T][A/G]CAG[C/T]T[A/C]AGTCC[A/T]T[A/T]C[A/C]AA[A/T][C/T]C[A/G]GC[C/T]CCACTAGCTGGACT
1757 AGTACCGCTCTCTTTGTCTCC[A/G]AGGGTTTGTGGTTCAAGGTTCTCTAGATCCTAGGAATCGTCTTTTAGAAGATGTGTTTAGGATTATCGATAACATAGGGT
1758 AGTACCGGTGGGAGCGACAGAGAAACCCCATCCGTACGTGGGCTCAGCTGAAACA[C/T]CGGGTATTGGAG[A/C]AATACTCGACGA[A/T]GCGTGACGTGTCGGCGGGAG
1759 AGTACCGTACCAGTACCAGCGGATGTGGTACTTACCTATTACGGATAGGCTGAAAAAATTA[C/T]ATCAATCTCAAAAGACTGCAGCAGCGATGATATGGCATGC
1760 AGTACCGTATTTTTATTCATATGTTTTTTAACTATATAAAAT[G/T]ACCGTTGAAGGGGATCATTATGTACAATACTCTTCTCGAAACAATATTCCATATATTGT
1761 AGTACCGTCTCCGTTCTCCTTGTGGTATCTCCAGCAGTTCATGGAAATCCAGACCTACAATTACACAAAAAAAA[A/T]A[A/T]ATCAATTAATACAAGCTGTTTAACC
1762 AGTACCGTGTTTGTTTTATATTAGT[A/G]CTAAACTCCCATAACCAGAGTACTACAAATAAGTCCTTTTTTATTTGTTTAGCATCTCATACCTCATTTAGTGAAT
1763 AGTACC[A/T]AAGCG[C/G]CCTGGCGCTTCTCTCAT[C/T]ACTGATTACA[G/T]GC[A/C]TATCTC[A/T]TG[C/T][C/T]TGAACACCGT[C/T]TATAAAACTAT[A/C]TCCAG[A/G]CTTCTTGTGAAGAGACT
1764 AGTACCTAAGTTGGAAATGTTCAAAAAAAAAAA[G/T]GTATCTAAGTTGGCTAGGGTTAAGTTGGGCCAAAAATCCCCAAAAGTTTCTTTACCTCGATCCGGTAT
1765 AGTACCTAATATATTTTGCAACT[C/T]CTATCCAA[A/T]CAGTATTTTCGTATATCTGAATCCATCTC[A/G]AAATCCAATTTTCGTATAC[C/T]GCTT[C/T]GGATCCTCGGATCC
1766 AGTACCTACCACATGAGAACCACAATTAATCCCAGTCCCAGAACCTAACCTAGCAGTGTTTATGACCAGATT[A/G]ATAT[A/G]TACATTTATAACTTCTACCAAGGA
1767 AGTACCTACTACCTAGTAAGTACCTCCATGAAAAGAAATCAACCAG[C/T]GGACAGCATTTGATCGCTGTATCTGAAAACAATGCTCTCCAATCATTTTTTCCAC
1768 AGTACCTACTGTCAAATGATTCCCCGAATA[C/T]GATTTGCAATTATTTGGATAAACGATACAAGAATCTTTTTAATAA[A/C]GAGAGTAAATTGCATGGGATGATGT
1769 AGTACCTATAGATGGATGGCTCCTGAGGTGATTGTTTCCA[A/T]TAGATTTCAATCTCTATCCACTGGGTATCACAAATTAAGATGTTTTTTGATTCGTTGATCT
1770 AGTACCTATATATAAAAGAGAAATCACAATCACATTATATTTCA[A/C]ACTGATCGGGGC[A/T]CATGAATATAAAAAAACTGGAATGAATCAACAGTTTTGGTTTAA
1771 AGTACCTATCTTCGT[C/T]GAGCTTCTTAGCTC[A/T]GCTAGTGATGA[C/G]GTTCGAGAGCAGGTTTGCC[A/C]CT[A/T]ACTAGCTAGATGGTTGTAGC[A/T]ATTTTAATTTTATAT
1772 AGTACCTCCAATCATCCCGGTCCATATTCCCTATCACCAAAATTCACATAAATTAATTTACTATATAGATAAAAGAGAA[A/G]AAGACAAAAATAGCACTAAATC
1773 AGTACC[A/T]CTTTAGTCAAAGTTAGGCCTGGGCATTCGGGGTCCCAATCG[A/G][A/G]TTTCGGTTTTATCCATTCGGGTTTCGGTTTTTCGGGTTTATCAAAATCAGCC
1774 AGTACC[C/T]GAACGCCCACCCCTACTAATGTCTATTGGGTTCATTATGGGTTTCTATTTTCAGTTATTATTATTAGAGTAGGGAATTATGTAATGCAATTTAAT
1775 GGTACC[G/T]GCAC[C/T]CGATGT[A/G]GT[C/T]A[A/T]ATGGATC[C/G]CTCAGCCAAGGAT[A/T]GTCCAAG[C/G]CCGTTGGGTGAGTCCAG[G/T]ACCTG[A/G]CACCAC[A/C]GC[A/G]GCCAGAAGGGCCAC
1776 AGTACC[G/T]GATACCTCTCAATTCCTTTCTTATTCAAATAATATAAATATATGTATATATAGAAACACTTGCATAGTTCTTTCTTCAGTTTTCTCCTGTAAATT
1777 AGTACCTGATCATCACAACTA[C/T]AAACAATCAGAGAGAAACTCCTCAAGAAAAAGAAAAAAAAGCATACACAATACTGAGAATATGTAACATACATTGTTGCG
1778 AGTACCTGCAGATGGTATCCTGTTTGTTGCAAACTCATTGAAGAT[A/T]GACGAGCAAGAATTAACTGGCTCACACTTGATTGTATGTTGTACTGTGTTAATGCG
1779 AGTACCTGGGTCAATAGGGTGTT[A/T]ATGTCGACGGGTTGCGCCTTTGTTACTTCCACCGATGGTTGCGGTGGAACGATGGGACACAGGGCCGAACTGTTGGGT
1780 AGTACCTGTAAATCCTCCATGACGTTAGGGTAAGCGTCTTTGAGATCATTTGC[C/G]GCAATACCATCAGGGTAATATTTATTTATTAAAGAAAGAAGCTCGCTC
1781 AGTACCTTCAAGCTTCACTAGAATCAATACA[C/G]AGCTTCGTCAACGTTTATACAACAAGATCTCGATACTCCGAAAGAGTCTCGTGCTGTTACCTCATAAATA
1782 AGTACCTTCTT[C/T]ATGAACTGAGCTGAAGCTTCTGCTTGCCTCTTCACGGTCTTACTCAACGCCTTACACTT[G/T]TCTTTGAGCTTGAAGATTGTTCTGTCCTGA
1783 AGTACCTTCTTCCTTAAGCGAAAAACACGAGCCGAAGCTGAGAAGGACTACAAAAGCCATAAGAGAACGCATCTTTA[A/G]TATCGA[A/C]CTAACGGTGGATCTTCG
1784 AGTACCTTGAAGTTAATT[A/G]AAAAAATATAAATTGCGTACATGCATGATCGCTACTTTAGTGTGTGTTTTTAGCAAAGGGTTTCGCTACTCTAGTGTTGCTAT
1785 GGTAC-TTTA[G/T][A/T][A/T]GG[C/G]TTATATAT[C/G]TATTATAGTTTGCGTAT[A/G][A/T]AAT[C/T]ACAACGAAA[A/G]AACAAG[C/T]TGAACTAT[C/G]CTAGTTTGGT[A/G][C/T]AATTGTGCGTAGAGTT
1786 AGTACCTTGAGGTTTGGCATTTTGCCAGCTAGATTCAATTGG[A/G]AAAG[C/T]AACTGATGTTGCCATGGAGCTGGTGAAGAGAATTTTCCGGAAGCAAAACCAACC
1787 AGTACCTTTATGGGAAGAAGGGATGAAGTTATATGATTCGGAAACAAACAAGTTTTTCGTGTCACGTGATTGTATTTTGAGAAGA[C/T]GAGTTCCCTTTCTCTG
1788 AGTACCTTTATTGACAAAATCTGACTTACAGATTCATGTAATTTAAATTAAATGTATATCATGTGTATAACCC[C/G]CCTTCTTTTAGTTGCATAGGTCATGTGA
1789 AGTACCTTTTCATGAGAACATATTTAGTGTTTTTATATGTATAAACATACTGTATTT[A/G]GTGTTTTGTATGTATAAATCCACTTTAGTTTAAGTTAATAAATG
1790 AGTACCAAAAA[A/T][A/T]TTGGTTATTAAAAAGCATAATGAAATTTAGTTGGAATATTTTTATGGAATTTTCTTTTTAAAAACTCACATTCTCAGTTTAAAAAAAAA
1791 AGTACCAAAAACCTCCATAAAAAGATAAAAAGATTAAATAGCAAGAGATAGGTTTAGTCTACAC[C/T]TAAATGACTAAGCTAAAGCTAACGAATACAACATACG
1792 AGTACCAAAAGTAAA[C/G]CCTGGATTTATCACCTCCTTATGATTC[A/T]TTGTTGATGATTTATATTTCATGATCTAAGCCATTCTCTGATGCATATTCTAATTTCT
1793 AGTACCAAAGAGGGTGTAGTATGG[C/G]GATCTCATGTCCAGTATAGGTGTGGGGAGTCTATTAATAAGATAGACAGCAGCGGAGAACGCATAAGTCCAATACTC
1794 AGTACCAAAGATCCCCAAGGCCTCAAATCTATGTCCATCCCGGACACATAGGGAACAGCAGGCTTGTCCTCAAACGTAGGAACC[A/G]GAGCACCTTTGTTCTGA
1795 GGTACCAA[A/G]GAAG[C/T]TGG[A/G]AGAAA[A/C]CG[A/G/T]AAATAACATTAAA[A/G]ATGAAACGC[A/C][C/G]CGTA[C/T]CA[A/G]T[C/T][C/T]TCAATAATGG[A/T]C[A/G]TTA[C/G]AAC[A/G][C/T]AGAGTAAACGCCGTTAA
1796 AGTACCAAAGGACCCAGGGAGACAGG[A/G/T]CAGCATCCGGTATGAGTTGTGTGGTCGAGTTGACATTGATAGACGATGGCATATGAAGAGCTGGGATGAGATTCC
1797 AGTACCAA[A/G]GTTTGCCTTTATTACATGGCTTTAAATAAGAAACAGGTTGT[A/C]TACAGGTG[A/G]ACGAATGCGCGCTTG[G/T]GGT[C/G]CGGTTCAAGGCTGCCTATTTTG
1798 AGTACCAAATATC[C/T]ACGAACGGA[A/C]AAGTTGATCAGTGCAGACACCATTGTTCATACTGTGGGTTTGGTTCTTCTGTAGGGACCTCATTGATGATGACAGTAC
1799 AGTACCAACAAAACAGACCCGGGTTTGAGCTCAAGCTGGTCAAGGGCATTGCGGCCTTTCA[C/T]TTTATGAGGCTTACTTCAGTCC[C/T]AAATTTCGTTAGATGAG
1800 AGTACCAACCATTAACGTCAGTCATCAGTTTGTATTAAACCAAGAAACTTTACAAAAACTTGAATCCTATTTGTAGATCATGAG[C/T]AAAGTGCCTGAGCTTGA
1801 AGTACCAATAAAATGTGATTTTTGTAATGATCAAATTGTAAAATACATTTA[C/G]AAATTGTAAATAATATTTAATTAAACCCTATCAAACTGTACCCATTTTAA
1802 AGTACCAATAGCACGAG[A/G]CCATCGACCGGAGAAGATGGAGAACGAAGACTTCTCTTCTTTTT[C/T]TCTCTCGCTCTCCACACTATCTCATCCATAAACATACTA
1803 AGTACCAATCAGGAGCAGCAGATGCTTCACCAGATGTTGCAGCAGATGTCTGAAAA[C/T]GGAGCAAATGTGCAACAGCAACAAGCCTTTTCAGGTCAAAGTGGT
1804 AGTACCAATGTGTTTGCAGGGAGCAGTGAAGAAATGGTAT[A/G]CATGGGTGTTACAGAGAGGTGGCTTTCCTCAC[A/T]G[A/G]AGATATTTTAAGCATCGATTGTTGGT
1805 AGTACCACGAACCATAGCGACCACGACCTCTACCTCTCCAGTATGATCGACCACCGTGTCCTCTTCCTCTTCCTTTGTTTCCTC[C/T]GTGACTCTCTTGAGGAC
1806 AGTACC[A/G]CGGTTCTCTTTTATAGTTTGGTTGGTAGTTAAAAATAGACTTTCAATAGGAGATA[C/G]AATGAGAGCTTGTGTTATTGAACAGAGTTTTGTCTTGTG
1807 AGTACCACTAACTATGCTATGCCTTGACGATTCCTTATTCTATTAGGACCTTCAGATTTCTT[C/G]TTATATACTTTCATCACTTTCTCGTTCTTATACTCCTGA
1808 AGTACCACTAATCTCCTCACCAGTTTTCTTCCTCTGCC[C/T]GTTCCTCTTAACT[C/T]TATTTCTCTCTCT[A/T]TATATTTTTTTCAAATAATCCATCTTTCTTGTATA
1809 AGTACCACTTCTT[A/G]TTC[A/G]GAGATGGATAACATTCTCAGCACATTTGC[C/T]AATCTT[C/G]TTGCATTACAGAAGA[A/T]TCCCTTTTT[G/T]GATGTGTAGGTCGCTGAGTTC
1810 AGTACCAGACACAGTCTCATATCCAAAAGGAACTTTTCAACCAGAGAGAGAAGGCCG[G/T]AGTTGTTCTTGA[A/G]AGTGGGGAACCCCAAACTAAAGATGAAGCTA
1811 AGTACCAGACATGGAGCCGTTAAAGTTG[C/T]TCCAACTCAGATCAAGCAGTTCCAAGTTC[A/G]CCAACTCTTTTAGATCTGAAAGGGAGTCCAATAGAATTTAGGA
1812 AGTACCAGA[A/G]AACAGAACCGTG[A/G]CGATGACGAGAGGGGAGAGAGCGGGTTAGCAAGCGGTATCTCCGTG[A/G]CGAAGAGTTTCAGACGAATATGTTTTTGAGTT
1813 GGTACC[A/C][A/G]TCAAAGT[C/T][A/C]ACGTCTACTTCTA[C/T]AAGTAA[A/G][A/C]TCAA[A/T]CAG[A/G][A/G][N/-]TATA[A/T]CATT[N/-]CCCT[G/T]CTTTGAG[A/G][C/T]GCAT[G/T]ACACGGTTATCAGCAGAGAGGTT
1814 AGTACCAGAGATGCTG[A/C]AATGCAGTGAAGATTCAGATAAAGATGATGAGACATTGTTCACCATA[G/T]ATGTCTCTGTTCCCACAATGCTTTCAGACCATGTGAA
1815 AGTACCAGAGCATCAGTAAATTGTTGAGCA[C/G]TGAAATCAAATACAAT[A/G]TCTTTGTCTTCATCCAAATTCTTCGATATCAGAGGCATTGGTTTCATCCTGAGA
1816 AGTACCAGAGCCGAAACCTGATGAGAGTTGAGTGGACTCACACCTTCAGGGGTGACCATCCAGATGTGCAAC[A/G]AGGACGTTGCACTCTGTTAATGGGGGTGA
1817 AGTACCAGAGCTCGGACAAGGTGTCCTTGA[C/T]AGGACG[A/G]CGAAAAAGGAGCGAAG[A/G]GGAGCCACTACGACAGATAAGAGAGGACTCCGGCACCGACACAGACG
1818 AGTACC[A/C]GCAACAACAGAGATGCCTTTGCCTTTGTATCTTTCAACAAAAATATCAATGGTGTCCTTAAACGCCTCAGTGTCCAGAAGCAGCGTCGTTATGTC
1819 AGTACCAGCTGGTCA[C/T]GGCCATGGGACTTATGGGTTGTGATTGTGAAGGAGAGAAAGTACAAAGAATGAAAATTAGAGGAAGAAGAGAGAAAGTGCCTCACC
1820 AGTACCAGGAGATGCTTCTTGATCAAATTGAGACCTAG[A/C]ACCTCCCACCCTTTTCTCCACTTCTCTTTTTCTTTTTTTGTTCCCTTCTATCATTTTGTCACA
1821 AGTACCAGGAGGTAGTGCCACACCCCCTGGTGATGTAAGAGAAGACGG[A/G]GATGTGGAACTGTTTATGTCTATC[C/T]GGCTTGAGATACTGGAACTGAGGCTGCT
1822 AGTACCA[A/G]GAGTAGTCTTGCCTAGGAAGGCAAAGTACGGTCCC[A/T]ACAAAACCAA[A/T]TATTCCGGGTTCTTACGAACTCC[G/T]GGTCTAAACCCCCGGGTTATTAA
1823 AGTACCAGTAGAGGCTT[A/G]AGCAGAAGCAGTAGAAGCATGACCTTGATAATATAAATA[A/T]TTTTTTGGCCATGATGGAGTCGAGTGTAGCAGAATTTGATGGAG
1824 AGTACCAGTAGAGTT[A/T]ACCCTAATCACCACAATCATCATCAGACTCTAAACAGAGCGAGATTCATGCCGAGGTTCCCAGCTAAACGAAGCATGAGAGCTCCT
1825 AGTACCAGTGACTCTTCATGGCAT[C/T]ACTGAATGCCTACGACTTCGCTTCGTGGTCTGGCCTCAGAATGAACCGCACCAAAACGGAGATATTCACCTCGGATT
1826 AGTACCA[A/G]TTCACTAGTCTAGATGCAGAATTCAAACTATTTATAACTCATAAATTGAACCATAAACCCATAAACAAAGAATCTGATCTGACAAACACAAGAC
1827 AGTACCAGTTCATATTTGGTTACCCGAATTAGTTT[A/C]AAAGCTG[A/G]AGTTAATTAGCTAGGTATTTTTAATAGAAGCATACACAACTATAGAAAAAATATACGG
1828 AGTACCAGTT[C/G]CAGATGCCGAGGAGTTTGCAAAGATCATACCCAACCACAAGCTCGAGATTGTGAAAAAAGCTGATCATGGTTATACCAAGCACCAAAGTCT
1829 AGTACCATAAAAGTGGT[A/G][A/C]ACATGAAATTCCCCCATAAATATGTAAAACGACTCAATAACTCATGTTTTAAATA[G/T]ATTTATATAACTATCTATATTGAGAGA
1830 AGTACCATAAAATCCAGGAAAACGTTCTCAAGAGAGTGGCATCCTCTTTCTT[A/G]TATTGATAACTACAAGGTGGAACAAGTTCAAGAAAACAAACCCTGGCGA
1831 AGTACCAT[A/G]CCACCTTCCTTGTTGCTCGTTGAGTTTCTGGACCTCTCTGGAAACCTATTGTCGGGAGCCTTACCGTCGTCACAGGTACAAGGTAGAATATTC
1832 AGTACCATATAGAAACGTTGGAAACAATACATACCAACCAACGACATGGCAAATC[A/G]TATTCAACTTACAGAATTTGAACCGGGTCGGACTCTACACACTCCG
1833 AGTACCATCAAAA[C/G]TCCATATAGAGCACCCAAAAGAAAAAGTGGATCTTATAAAGAGTGAGCGTAGAAGCATGAAAGGATGAAGATCCATTAGACATGCAAG
1834 AGTACCATCCACGCAACAGAGAGCTCCCTGTTCAGGAAATTCC[G/T]AAGAAC[A/G]AGAGGAAACGCCACCCAGTCTTTGATGGTCGTT[C/G]GACCGAAAAATTCGCTT
1835 AGTACCATCCATTTCACATTCATACTCGTTAATATATAATACTAGTAGTA[C/T]TATACTACTACTAACTAA[A/C]ACATTACTAAACTAATAATAAATTTGGCTTTC
1836 AGTACCATCGGTAATAGGATTTGGAAACGTGTTCCACATTCAAATA[C/T]AAATTCCAGAATGCAATAATGTGAGGAGTTGATTTCTAAAAAAATGAATTGATGC
1837 AGTACCATGAAA[A/G]TGGTAAACATGTAATTTCCCCTAAAGTAAATTTGTTGAAATATATCATTAAATAATATAATAA[A/T]ATTCTACTAATTTCGACATATTATT
1838 AGTACCATGTATATAATTGTGGTGTTGCCAACTAACTCACCGGTTATGGCCGGATTCAATCAATAA[C/T]CTAATTTGAAAGAGCAGTAAAATGTGTTTATAAGA
1839 AGTACCATGTGGTAATGCAAGGATTTG[C/T]GGCCTTTG[C/T]GGTGGAACTGGAGTTTAACGGTGGCTCTTTTGCACAAGAAAGTAAATCTGAAAAGAAAAGAGAGA
1840 AGTACCATGTTTACTAACTCGATGAATCTTTGGCTGGAGAGGTGTAT[A/T]TAGCAT[C/T]AGATTTACTCAGTACTATGTGTTCCATGCAGCCAATACTACACAAGG
1841 GGTACTGTGTATAGAGG[A/G][C/G]TGCTCTCGAATAAAACCGT[A/G]G[A/G][A/G][C/T]CAGTGAA[C/T]CA[C/G][A/T]T[A/T]GA[C/T][A/C]G[C/T][A/G][C/T]A[C/T]AGCAAGG[C/T]GAGAA[C/T]CAGTTTAGGATGGAGGTTGCA
1842 AGTACCATTACTAATGCGATCCAGCAGGCGTTGAATGTAACTACACCAAA[C/T]AAA[A/T]AAATC[A/C]AAT[C/T]C[C/T]CATTCAAAACAATTTGACAATACATACAGGCCATC
1843 AGTACCATTACTCGCCGTTTGGTACTCAGTCTTGTCATTG[A/G]AAGCAACCTTTTTAAGGTTCTCATCCAGACTTTGAGCTTAAAGTAGATCAGCCTGATCCAC
1844 AGTACCATTCGATTTAAACTACTCTTGATTTATCTATTTTAC[C/T]AATGTTGTATCCACCCACCTCTTTCTATGCTTTTATTAGCCTACACATGAAGCGTCCAT
1845 AGTACCATTGGTCATATAGCACCTGAGTATCTTTCTAC[A/G]GG[A/G]AAATCATCAGAGAAAAC[C/T]GATGTGTTTGGTTA[C/T]GGAGT[C/T]ATGCTTCTTGAGCTGATTACT
1846 AGTACCATTTCCCCTCGATCTAGTTAGTTACTGCTGGCTGAGGATCGTTGTCAGAAAGAAAGA[A/G]AAGAATAAGAGGAGATGGCCTCTCACTCGCAGGTCTCT
1847 AGTACCCAAACGCCCAC[A/G]CCTAGTTGGTACACATGTTTGTTGAACCACACACTGTGGTAAGGAAGGCTTTGAGACATTTGTGTGAGCTGCCCTCAAAGCTCT
1848 AGTACCCAACATAATTAGGTACTCTACATTAATTGTAACCAACAGCCAACTAA[C/G]TAGTCCTTTCTTGTAATCACATCCACATTCATAACATATACTTCATTC
1849 AGTACCCAAGGAACTCCAGGTCCTTATGCGAGCCCCCAATCTAAAGAGGGAACCCAAGGTTC[C/T]CCAAACGATTT[C/T]GGGACCTACGCATAAAATCTAAGGAAG
1850 GGTACC[A/C]CAG[A/G]A[A/G][G/T]TATTA[C/G]AGAC[A/T][A/T]AG[A/G]AA[A/C]AAAAT[A/G][A/G]AGT[C/G]TT[C/T][C/G][A/G][A/C]CCAAGTATC[C/T]CTAAG[C/G]TT[C/T]AAGCCTTTACTTG[A/C]AAGAT[A/T]AAAGTGCCTAAAAA
1851 AGTACCCAGC[A/G]TCTGCATA[C/T]CCGGCCAA[A/G]CT[A/C]TCTCCT[A/G]GTCGGC[C/T][C/G][A/G]TATAGAACAA[C/T]CCGAGGTC[C/T]TTTGTTCCTTGCAGATATCTAAACAGATGTTTTA
1852 AGTACCCATATTTAGGATGGAAGGTAAGTTTAGCCATCCCTT[C/G]TGTCCTTCCTCGTCCATATGCAGTAGGGTTAGATCGAAGAAGAAGGCTGATCTTGATGT
1853 AGTACCCATCCTCGACTTCGACGACTCTGTATCAAACCATCGCAAAGT[A/C]GGTCCAGTGAAACTCGTGGCTTTCAAGAACTTCGTGGAGAGTGTACTGTCCCG
1854 AGTACC[A/C]CTTCTGGATATCCTGTGTTGTTTGCTGTCGATAGAAATATAGTGTTCTTACTGTGTACTTCCTTGTACAACCCATATATAGCTATTACAGTCTTC
1855 AGTACCCGAATGCTCACCC[C/G]TATCTACGCCTATGTGTAAACTTATGATGCAGTCTACTTGTCAACGCACAAGTCAGTTTTG[A/C]AATTGACCAAAAAAAGATCT
1856 AGTACCCGAATTTTAACAATACATATTATATACTTGAAAATATCAAATTTAGTTTCTAAATAAC[C/G]AAATATTCTAGAATTAATTATCTGAATATTTTTGTAC
1857 AGTACCCGAGACGATTAAACAAACATTCAACATTGGAA[A/G]CTCCAAAACCTAATGATAAAACCAATTAGCTAATCTACTTTTGGTTATAATCTTTACTCTCCG
1858 AGTACCCGATGG[A/G][G/T]TTTTTTTTTT[A/T][A/T]AAAAGAAAGCTAAGTAAAACAACATCGTTTTACGTTTTCTTTTACCCTAATTTTGTTTTGTCTCTTCCCTGCCCAC
1859 GGTACCTG[A/G]AAA[C/T]AA[C/T][C/T]AC[A/G]C[C/T]T[A/T][C/G][C/G][G/T][A/G]TAGTC[A/G][G/T]TTTATA[G/T]CTCG[A/T]TTA[C/T][A/C][A/G][C/T][A/G]TCTT[A/G]GATGCATATGTTTTGAT[C/T]AG[A/T]TTGCCA[C/G]TGGAGGTGCGAGAT
1860 AGTACCCGTTCGGTTCTCG[A/G]TTCGGTTCCGGTTC[G/T]GTTATTTCGGATATAAAAATATAGGATTGGTAGTGTTGAAATAACAAAAAAAAAATTACCAAGAAGA
1861 AGTACCCGTTTTCTTCATTAT[C/T]G[A/T][A/T][C/G]C[A/G]GTGGG[A/G]CTGATGGACGAGACAACGCCAATCACATCGATGATGCTGTTAGTCTCCATGCTCTCGATATCACCTAT
1862 AGTACCCTAAATTTTC[C/T]GAATATCCGGATCCGTCCAGGCTGCGTCT[A/T]CGTGTTTGGTCTAATTCATTGAACAATCTGTGG[A/T]CAAAGCGATCGAAAACCATCT
1863 AGTACCCTCAAAATCTCTGGTAACAATCTTCACCTGCTAGATCAGTCTAAT[A/C]ACACTGTTTGGTGGACGAGTAGTCCTAGCGGAGATGTCACAGCGCCGGTG
1864 AGTACCCTCGTGCTA[C/T]GCACGAATCTAAATAACTGTAGTTAAAATTATTTAATAACCAAAACTATCATTTCAGAATCAGCAATCAAAATAAAAATGATTATA
1865 AGTACCCTCTCAGAAGGAACCCCC[C/G]AGCAGGTAACATTAATCGAATAACCAGTAGAGTATGTACTCTAATAACCTTAACTTTCATCGTTTTTCACAGAAGCA
1866 AGTACCCTCTCTTTTACTGTCACACT[G/T]TTACTAACTCAAAACAGCATGTGTA[A/G]TGTAAGATCACCATTTGTTTCTTAATCCTCCAGGCAATAACTTTCTCAA
1867 AGTACCCTGCCT[C/T]AGGTGCTCAAAAGCATTCCTCTTCTGGT[G/T]CAACGCTTCTCT[A/G]GGAAAGTACTTTTTCTCGAACG[C/T]AATGAGGAATTCCTCATAAGTCAT
1868 AGTACCCTTAATACAAAACTAATAGATTACATCCCGGACTAGTATGAAGAAAG[C/T]TGGGC[A/G]TTTTCAAAGCATTTAACATCGCAAAGA[C/G]GAAAACCACAGTGA
1869 AGTACCCTTCTCTTTGATCT[C/T]TG[A/C]CGCTTAGGCATATTGTACATAATACATATCATATGTTAGCAAGTATTGTAGGAATATTAAGTTGTTTCTATAATTTAT
1870 AGTACCCTTGGTACTCCGGGAACCAGGTATATTCATGAC[A/C]TCATTACACACATATATATACACATTTTCAGTAATAGAGAGCTAGCTAGCTAGTGATGTTTG
1871 AGTACCCTTTCGGGTTCGGCTCGGGTATTTCGG[A/G]TTTTTAGGTATTTTGGTATAGGGATATAGATCCGTTCGGGTATTTTTGTATTTCGGGTCGGGTTCGGA
1872 AGTACCCTTTTGTTTAGCCACTTGTTGTGCTTTCTTTAGTAAAGAAAGATC[A/C]TTCCATGTCTCCTTCTCCGCTGCTACTAGATAACAGTTTTATTGTCATTT
1873 AGTACCGAAAAGATAT[C/G]TAGACTTGTTGGAGTTGTTGAGTTATTACTACTAAAGGTTATTACTAATGGTTAAATTCACTTTTTTAACTATAGTTTTGATTTA
1874 AGTACCGAATAAATTCTCTGTACTCGGGCATATTTGAATAACATGAATGATAATGATGTTCAGCGAAAAA[G/T]GATAAATTAGTTAAGAAATGAGAATACAAAA
1875 AGTACCGACTCTACTTCCGCTCTGTCGGACTTCCTCTTTCGCTAGGCGAGTCTATGTTGGATTTTCTCTTTCGCTAGGCGATTT[C/T]TTTCTTTTGTTGTGTTT
1876 AGTACCGAGACTGGGGCCAGGAGGCGATGT[A/T]GGAACCCGAAGATTCTCTGACAGACCCGGAGATCGCTGGTTGGAACCCGGAGGTTTCTGTGATTGTGATTG
1877 AGTACCGAGCCTGCTGATACTTGCCTCCGC[A/C]GAAGCTAAAAGA[C/G]TAGACCATCTCGATTCAGGTTTCTTAGGTCCAGCACAACCATGGTCAGGCCCAAACCG
1878 AGTACCGATGCTTAATTGACAT[G/T]GAGAATATTGTAACTGAGCTTCCATCAATGATGGTGTG[A/T]GAGAAACCAGAAATAAAAATTACAGTGGTTCAAATATTTA
1879 AGTACCGATTCGGTTCTTGATTCAGTTCCAGTTTGG[C/T]TCTTTGGTTCTAAAGATATATGATTCGTTTGAATAACTGGTACAGGAACTAAAGCTGAATTGCGA
1880 AGTACCGCCTTTTGTTTCCAGTATAGTTGGTCCAAAATTTAAACGTTGCTCTTCTTGCTAGTTATTAGCC[A/T]AATATCCAAGCGTTGTCGGTAATCTAAACTT
1881 AGTACCGCGGTCCTCTGTTGATGTATGAATTGGCCGA[A/T]TTCCCTATCGTTTGACCAAGATTGAATAAAAGGAAAATGGGTTTTGGTAATTTGATCTATTAAC
1882 AGTACCGCGTATCGTACGGTATCATAACAATA[C/G]GAATAATACATGTAACGCTCTCTGAACCGTCGCATTGCAGCTGCTTGTTTAGGACTAATGGTTGAGTAA
1883 AGTACCGCTCTCTAGACGAAACGTTTGCGGGTTTTTTGGAATAATTTAGTGTTGT[A/G]AATGTCTTTATGTGGTCTGCGAGATACTTTGAAAGTATCTGGGATT
1884 AGTACCGCTTCGAGATCTCCTTTTCCA[A/G]CGCCAACTGGAGCTT[C/T]TCAATCACATTCCTAGAGTTCAGATTACTGGCTCTTTTCCATTTTGCTAGCTCTTTGC
1885 AGTACCGGAAATTTCAATTTAATGAAAGAATG[G/T]ATCGCTGTCCGTGATCAACCACGTTATTGTAGTCAAGTTGGAGGGAATAGTGGCGAAATGTACCACATC
1886 AGTACCGGGTGGCGGGCTATA[A/G]GCAGCAACGGTAACTCCTGATCATTGGCATTTTCTC[C/T]TTTC[G/T]AAAGACTGCTAGGTGTTATGATGTGTTACGCATATATG
1887 AGTACCGGTGGAACTCAGGAATGTCCCTTATCTCCTCTTCAACAAGGAGAGT[C/T]TAAGCAGGATTGCTACTGCGGTGGGGAAACCTATCTCTCTAGCACCTGA
1888 AGTACCGGTGTAAGTAACTCTCAGTACACTCTGCTCAA[A/C]TTGTTTCCCC[A/G]CCTCTG[C/T][A/G]CTGAACTGCAAAGTTGCATTGG[A/G]CGAAAAAGAAACACCATATTT
1889 AGTACCGGTTGATGGTTCATCAAATTATTATTAG[C/T]TAGTTCGGTTTTCTAAACCCGCTTCACTTGAATCTCACGGATGGCCAGATTATCAAGCCTCTTAGGC
1890 AGTACCGTATTTAACA[A/T]TTTTGAAAATAAAACTGTATTCATAATTTCCAAAACAGATGAATTTGATGGATATCTACCCTGCAGATAAGATGGGAACAGCGAG
1891 AGTACCGTCAGTCTCT[C/G]TTTGATTCGTGTGGAGAGTTTTTTCTATCTCTAGAATTAATTGTACTTAAAACGTCGTCGGGAGCCGTACCTTGAAACGTTGCCG
1892 AGTACCGTGTGAAAAATATGGTCCACGTTTCTC[G/T]TTTTTTATGAGCATTTTTCGTTTCTTTATTTTTTTCATTTTTAAATCGAAGTGCTCCAAAAGACAAAA
1893 AGTACCGTTAAGCACATAT[C/T]CCATACGGCAGCTCAG[A/G]TGATGCAGTCAGTCGTGAATTCTCTTAAGACCGGTTGAAATGTCGACTGTAGAATTATATGTAAT
1894 AGTACCGTTATGACAAGAAAGAAAATCCTTACAAGAGAGGGTTACTAAAGAACGTTAAAGA[A/G]GTGTTCTTCGCCAAGATACCGCCTTCTCAACTAGATCTCA
1895 AGTACCGTTCATTAGGATCCAAGGACACCAAATCAGTTTGATTCAGTTTAGTTACTTTGATGTTCAAAATGTTAATATTTT[A/T]AAAAAATCTATAAAAAAAAT
1896 AGTACCGTTGTTTTGTT[C/T]GTTTGTTTAAGCTAATTGTAGT[C/T]A[G/T]GTCTTTATTTATGGTCATGGAGGTTGTCAGAATTTTGACGGTGACTCATGCATGTATCA
1897 AGTACCTAAAGGGAACTATGGATTTTGGCATCTGGTATAAGAGAGGAGGGAAAGGAGAGCTACTGGTCTACA[C/T]TGATAGTGATTTTGCAGGAGATATTGATA
1898 AGTACCTAACTTTGCTTCTGTGCATTAATATAAGTTGTGTTTCAGAAAAAG[A/G]AAAAATATTCTTATTTGGAACTTTTTAAAGTACTCATAAACCCCCACAAA
1899 AGTACCTAAGAAATTTGTGAATACCTAGATGCAACACATTGAGATTTCAGCCTACCCCAAAATT[A/G]CTAATGAGCACCACTCCTTGTGACAAAAATCGAAACC
1900 AGTACCTAAGCGAAGCAGTGGCATAGCTGTAATATC[A/C]GGTAAATGCAGCTGTCCGGTTGGCACCCAACAGATGCCGTAAGCCTTTTGAAGTATTTCTCAACG
1901 AGTACCTACATACGAAATCACAGGAGGGTATTTATCAGAACTAAAAACTCGGTAACCAAAAATCCAATAACACATG[C/T]AAAGAAGAGAACTATTCGTAAATCA
1902 AGTACCTACCATAATGAAACGTGAAGAATATGATGATTGTAATTAAAT[G/T]GTAGCTGAGACGCGCAAAGTGCTCAGCGACCTCAGGTTGGTGAAGTCCTTCAC
1903 AGTACCTACCTTACCTACTCTACTCTCACATACATA[G/T]AGCTTTTCTTTTCTTTGGTGTATGTATGTGTAAAAACGGTTTGTTGGAACTCTAATCAGAGGATA
1904 AGTACCTAGGATG[A/C]GTAATAGTCATTCGAACTAGCCTCTGCTCAGGAGTCTCTTTATCAGGGGACTCCTGCTTGAATTTCTCAATCAGATTACGGTTAGCAT
1905 AGTACCTAGTTT[A/G]TAGTCACTTCATCTCCAAACATGGTATCTGTCTAA[A/G]CTGTTGAATTTTTCCAACTAA[A/G]ATTTAGAAGTTGTATTTATTAGTCACTTCAT
1906 AGTACCTAGTTTATGCTTTTGAAAAAGGTTTGTTTGCCTTTCCGGTGGCAAAA[C/G]CGTTTAATTGGTCATTACGTAAAAATCATGTCTTATTATTGTTCACGT
1907 AGTACCTATAAGCCTATACGCCTGTCAGAACCGCACCTTT[A/C]ACCAACCTTAAACAAAAGATGAGATTTTCAAACCAAAGACGGTCAAAAGAGGCAGAGATTC
1908 AGTACCTATAGATTATAATAATAACAAATAAGAAGAGTCTAGAGTGAGGAGCTTCT[A/C]GGAGAATCGACTCGTCTGACCAATACTTGATTTATAGTTTAAATG
1909 AGTACCTATGCTTGAATGGCTTAAATGGTTTGGTTTCTCCCTGCAAAACAATCAGTGTCAGTCTAGGTAAACCAAAA[C/T][A/T]GAGAAGATAAATCCAAGAAGCAT
1910 AGTACCT[A/T]TTTTTAGCAACTTTCTTGAGGTACTTGTATCATCCTTTCATTGCATATTTAAATAGCATATCTTAGTCAGCGACCATCAAGAAAAAAAATAGCA
1911 AGTACCTCAACCAATA[A/G]TGAAATCAACAAGATTGAGCAAGAAACCTAGTTACATGGAGAACAATGTATACCTTGCAGAAGTTGAAGGTGGGCGACTGTTACT
1912 AGTACCTCAAGAGAAGGCC[A/G]TAAGCATAATGGTTTT[A/G]GT[A/G]TTGAATGAGAGTAGACACAAAACATAAGGGTTAAGGGTCATGAGGG[C/G]GTCAGAGAGGTTCTT
1913 AGTACCTCAGATGGTTCTGAAAATCAACAACAAGAAGACGTTAAAGTTGAT[A/G]TCTTGGAGTGTGGGAATCTGACTGATGAGTCTCAAGAGGGAGAAGATGGG
1914 AGTACCTCATTAGGGAGATCATCATCA[G/T]CAGCAATGTCCGGAAGTTGTTTTGCTTCTTGAAACGA[A/G]AGTGATCTCTTTGCAGAAGCTTGATTCGGGGTGGCA
1915 AGTACCTCCCCAAGTCTTGCCAAGGCACTAACAGATTTCCTTGGTTCTACCATTATGCTTCCTGTTTGCATTGAACCTGCACT[A/G]ATTGCTGAGGCCATCAAT
1916 AGTACCTCCGATAAAGGGGGA[A/G]GAGGAGGAAACATAGTAGAAGTAGAAGGAGAGGCCTCCCTCGACGGTAACAGAGAACCCGCATAACCACAGCTGCAGAGA
1917 AGTACCTCCTAGATGGCCGGTTTGGACGGTTTGGTGAGAACCAGAACCATG[A/G]ATTTCGTGACCACAACATCCCCTCCCTCTTGATAAGGTTTCGACCTCGAA
1918 AGTACCTCGATAATTAAAAGCTAAAG[C/G]CAAAGCCAAATCCAAATCCGTATGTGGGGTCTCTATTTGTTTTTTTTGTTGGAAAACAAATTTAAAGCCAAATTG
1919 AGTACCTCTAGGGTTTGATGCATAGAAGATGGAACAAATCACTGAACTGATGGAACTCTTGTGTGGTTCAAAT[G/T]CGGTTCATTTGT[G/T]TCTCAGCTTGTAATG
1920 AGTACCTCTCTGTTGTCAGCGGGGCTCTCTATGTAAGTTTCTGCTGTTTTTTTTTCAGAGATCAGTTG[C/T]AAAAAGTTTGTCTGGTGACGGAGGATGTTGTTC
1921 AGTACCTCTGATCAAGATACTGTCCGGTAAAGGTTTTTCCAAGTTCATAACTACTAGGAGGCGAG[A/C]AACATCCAGACGGGTACAGCGAACTGTGTTAGGATG
1922 AGTACCTCTGCCATCGGCTATAGAACTGAATCAGTGTGCGTTCGTTGAAGGTCGGTT[A/G]CTGCTAGAAAA[C/T]GTACTACTAGAGATGGAGCTTGTAATGGATTA
1923 AGTACCTGAAAACAAAATATTAGA[C/T]TTGGCCTAAAGAAAAAGATTAGGTGGTTTTTCCTCACTCACCATCT[C/T]TGAGAAGCTTCTCCACAGTTACTCAAACAT
1924 AGTACCTGAAGTGAACATTCATGCAGTTAGTGAGAAGAAACGTTCATGAT[A/C]GCAG[C/T]TTACTCGGTTCAACTAACCTTATCCTCTGTAAAGTTGTGAGATAAA
1925 AGTACCTGAA[C/T]C[G/T]GAAAAATACTTTAAAACATACTCCAAACCCATATAATATAGTCTAAAACACTCATATACCATGACTAAAAGTGGGTAAAATCCATGGTA
1926 AGTACCTGAGAC[C/T]GCTCCGTGTTCTATGATTCCCATTGTTTCTCTCCCTCTCTACTGTAAATGACAAGAAACAATGAGATAAGCC[A/C]GAGTACGTTTCTAGCC
1927 AGTACCTGAGAGATAAGCCAGGCTTGTTCCATACGCTTAGCGAAATT[G/T]GAAGAGCTCTCGGGGGAATCAACCGCCGATGC[C/T]CTGACGGTGGCCGGAGAACGG
1928 AGTACCTGATAAAA[C/G]CCTTGTTA[C/G]TCTAGTGCATAAGCATTGCAACTATCAAACTAAAAGGAGATGTCTCTCTTT[A/T]ATCAAATCTCTCCTACTAATTACCTC
1929 AGTACCTGATACTGCACAATGTTGGAAACTCAGACGAGGCTGGTACTTACTTGTT[C/G]TGCC[C/T]TGCGCTGTCTCTCATAGAGAGGTAAACTTCTTCGACATTAT
1930 AGTACCTGCGCTCTTCCTCCATCCAAACATCCAACAGGAAGCATATA[C/T]AAAAGCCGTTGTTGTTAAACCACACCTAAATATAGAAACTTCAAAGTGAGGGAT
1931 AGTACCT[C/G]GAAAGTTTTGAGTGGAGGG[G/T]TA[A/C]AGTTATGAACTTATGAATCTCAGATAAAA[A/G]TCTAGATCATCGCAAATGACTAATA[A/C]TATATGTTAGGAAAT
1932 AGTACCTGTATGAGCCCGGAGCTCAGGCTTCAAATCTTGGAGGTATCACATTTGATCAATCC[G/T]TGG[C/G]ATTTAAACTGGAAGCCTCTTTATTACATGTAACAT
1933 AGTACCTGTGAGTGATTTGAAATGCAAGCTGAAGATGGGAGATGTGGTGGAGCTTACTCCAGCCATACCTGATGAGTCTCTGAC[G/T]GAGTACAGAGAGGAGAT
1934 AGTACCTTAAAGAATTCGACATTAACGAGTTCAAGTTTCTGCATAAGCCTCGCGTACTTATCCATTGATCTAAGACAAAAAAA[A/C]ACACACAAAAGTAACCTG
1935 AGTACCT[C/T]AAATTTAGTTTCCATTTATAATGGTG[A/G]GAAAAGGATCAACACAATGACTCAAGTGTGAATGGTATATAGCCGGTGGTGAAAGATAATTAAATTT
1936 AGTACCTTAATTGATGATTTGGCTGAAAATTCAGAGAAAGAAAACGTCAAACTCAGAC[C/T]AGCACAAAAAGAAGAAGACGTCAATCAATTGTGTAAGATTTTT
1937 AGTACCTTACATACCAATT[A/C]AATCATATTAATAATATTTCTGTATTTTAATGTGAATATGAATAATGAGAGTGTCCAAATTGTTATTAGGTCAAGTATGAAC
1938 AGTACCTTAGTACCCTCTTTGCTGCTTGCAAGTGAAGATCTGTGGGATTTGACATGTAACGGCTTA[A/G]GAGAC[A/T]TACTGAAAACTGCAGGTCTGGCCGTGTTG
1939 AGTACCTTAT[G/T]GTATAATCTGTAGCAGCAAAGCGAGGCTATCTG[G/T]TTTTACATCCCCAAAAAAGTTGCACTAGCCTCTGGCAATATACCCCTTACGTGCTAT
1940 AGTACCTTCAAGAGAAGAGCATTGCAAGACTTTTCTGCAATTGCCTTAGCAACCCTCTGGAATAAGAAAGA[A/G]TTAAACAGA[G/T]ATAAGCACTTTGAGCGAGAA
1941 AGTACCTTCTCTATCGTTCGAGAAAGAGATGGCAGATCGACTGAATGCGATAGTTAGCGA[A/G]ACACGAAAGAGGTAGATCTAGTGTTGTTCACTCTTGAGAAA
1942 AGTACCTTGAAAACATGG[A/G]AAACTTCTATTTGAATAGTCTTGCTTGATTCCTACAAGTGAGTTTTCATCCACAAGCTCAAGTTACTCCCTATACTAAATCAG
1943 AGTACCTTGATTCGGTGTCGTCCAATGTCTTGTTGACATA[A/G]AAGATCA[G/T]TTTTT[G/T]CTCTCCTCGTTC[C/T]T[C/T]CCTCAC[A/T]AGTACTCCGCTAATTGCCGACCCGG
1944 AGTACCTTGGTGAAGCCGGCTGATAGTAGTCCAGATCTA[C/G]AGAATTGGTTGACAGTTAACTCTATGCTTGTTGGATGGATCAGAGCTTCCATCGAACCAAAG
1945 AGTACCTTGTGGAACACGAAAAGAAACAGGAGGAGCAAGCAGAG[A/G]CAATGCTACATGGAGTAAAGGTAGGGCAGTTGCCCACCATAACATTTTTAAATTTGG
1946 AGTACCTTTAAAA[A/G]AATAAATTGTATTGAATAAATAAAGATGAAATAGTCAGAGATATGAAAAATAAAGAGTGAATGATGTTTTCTAAAAATAATTTATACC
1947 AGTACCTTTATAACTTACGTCTGACGTTCTTTCCTAAACCCC[A/C]AAAACTCATGAATACTTTTATAATTTACGAAAGATCATACTGCATATCATATTTGTTGC
1948 AGTACCTTTGATGA[A/T]CCCTAGCTTACGTTTTGCTTGGAGAGCATTCAACATCTCCGAAGACCACTCATTGTAATTTTCACCATTCAAACGAACCGAGGTGAT
1949 AGTACCTTTGGCTCAA[A/C]ACTAATCCATCAAAACAAAAAGAAAACATTATAAACATAAAACCAAGCAGTTAGATTAATTCTCTATGTTGTGTACCTAGTTTCA
1950 AGTACCTTTTA[A/G]ACTTTCTTCTGTGTTGGGTTTTATTGGGAAGATAAAATTTGAGGAATGCAGGAGGGGAGAAGAAAGAAAGACTCTCCTATGAAGAAGGTA
1951 AGTACCTTTTAATATTCTGCAACTCTTTTTCTTCTATTGCATATA[C/G]AATGTCTACATCTGTTTATACTATAAGCTAGCCAATGTGTAAATGTGAAATAAGTA
1952 AGTACCTTTTCGTATTTGATTTTATCATACAAGTTTTTTTGGAAAAGTTCGCTGTCT[G/T]GTATATTATATATGGTATATATGACAACAATAATAACCTAGGTC
1953 AGTACCTTTTCTTCTCCACACAGTATTATTAGGGTGTGATTTGCAAAGTT[A/G]GAAGTCACCTAATAGGTCTCGAGCTCGAGCTTCGAACAGTCACACCGTGCA
1954 AGTACCTTTTTTGTGTTACCTGCTGCTGTTGTATATGTTATGTCTTTGTACGACCTGATTGAAATTTTAAT[A/T]ATTATTAGGGGG[C/T]CATAGCTCATTCCTGTA
1955 AGTACCAA[A/G]TCGG[A/G]AGTGTACTCAACAAAGTCTGGGTACTTTACAGCAGCTAACAGAGCCGGGG[A/C]CAGAGAAC[A/C]CTTACCCATTGCAGGAGCTTTCAAATGG
1956 AGTACCTACAATGAGAAAATATTAGTTATGAGAGATGAAAAAACAAATA[C/T][A/G]AATCTAAGAGTACAACACTCACTGAGGTACGCCTGTGACTTCTCTTTTATC
1957 AGTAC-TCTAAAAAATATTTTTATCACAAA[A/T]ATAGT[C/T]T[A/C]CAGAGATTAAAATGACCAA[A/G]ATGTTCTATTAAAAGGATAAACATACATTTATATCTCTACGAT
1958 AGTACCATAGATCGTGATTTTCCGACACTAGTGACTCTTGGCAACGGGAA[C/G]AGTTATATTGGAGCTTCCTTGTTTAAAAAAGATGCTCTTCCGCCTAAACTG
1959 AGTACCGGTGGGAGCGCGA[C/T][A/C]GAAACGCGTTCGTCGATTGGGACCAGTTGAAGTTT[A/C]GGGTACTGGAGCA[A/G]TACTC[A/T]GGTAC[G/T]AGAGACATTTCAGCTGGAG
1960 AGTAC-AATTTGGTGTGGCTTGTGGGGATATTGATGTTATGTTATGGTTTTTGTGGTCCTGTGAATTAATCACTCTGCAC[C/G]TTTTTTTTCTCTTTCGTTATC
1961 AGTACCATTAAGTTCAAAGCTTTAACATGAGGGTGTCCTACTCTAGCATGC[N/-]ACAATGCATTTT[N/-]TTCAACAAAGAAGCAGAAGTAAACGAGCAACTATAAT
1962 AGTACCATTCAT[C/T]TTTACCACCATTGAAATGATATTTTCAAAAATATTTTCTTCATTAAGGGGCAAAGATTTTTATACTCTTGTTATATATATATATATATA
1963 AGTACCGT[G/T]TTCGATTTTCTTGATGATTGTTCTTTTGTCT[A/T]GTCTTCTTCCTTGTTTCAGTTATCGTTTTAAACCTT[C/T]TCTAGACTCAATCACAATCAGGTT
1964 AGTACCTTTCGTACTACCAAGTATCTGAAACCATCAAAAAGGTTCAAACTTTGAAGAAAGAAACAAAATTC[C/G]ATTAGTGTAAGTTTGGGTATATACCTTGAT
1965 AGTAC-ACTAACA[A/C]GTTTGATTTCCCACCTTTCCAAACATAGTTTGCTCAATAACAGAGAATTCATATAATCAATCTAAACCCAATGTGAAAGGACAAAACT
1966 AGTAC-ACTAATCTTTAACCTTATAGATTTT[A/T]ATCTGATCATAATGTTTTAGTTTTATAAGTGTGTTCAATGTTCATGATAATTAAATGTTAATCCAATATC
1967 AGTACCGCACCCATGGTGGGAAGTGTAGTCCACATATGGACTCTTTCCTGGATATTCAAATGGGC[A/C]TACTGTGTGACCACATGTGGAGCTAATAATATCGCA
1968 AGTAC-T[A/T]TATTCCAGTGTAAATATTTGGCGAACTTCGAGAATCAAGGGTTCCCTCGTAACAAAAATTAATAATCAGGTCAATCCCAAGGCAAAAGTGTCAG
1969 AGTACCAACATTGTGAACAC[A/G]GATCCTGTATGTTTTCCCTGCAACAATGTAACACGGATGAATAAAAAAAAACTACTCAAACAAAAGAGAACTCTCAAAGAT
1970 AGTACCAACGGAGATGTGATTGACTATATATGTATAATCTT[A/G]TGTGTACACGAGTCACAAC[C/T]CAAGCGATGCAGTTTCACATTCGGCGAGTTGGTTATTTGA
1971 AGTACCAAGTCTGGGGAGTACTCAACAAGCTCTGGATATTGGACAGCAAAGAACGATCTCAATGCGACAT[C/T]ACCTTTTTCACAGTCCCCCTTGATTGTCAAC
1972 AGTAC-AGACTTCAAAAAAGCATCGCCTGAGGACAAACTTGGTATGTTTAACTCCTTGCTCAAGGGGTATCAGGAAGAAGT[A/T]GATAATATTACCAAGAGGGC
1973 AGTACCAGGACTCTATAATAGCAAC[C/T]GGCACTCTAGCTAGGTATGGATCTTTCCTGAAAGATGATA[A/C]T[C/T]TCATGTTAAGGGGCCGCTCATAGCAACTAAAAC
1974 AGTACC[A/G]GTTCCCAAAAGACATCTACAGCATAGAAACAA[C/G/T]AACACACATGAGATACATT[C/T][C/T]TAACTTGGGATTCTAATTATACATGTTTTTTTTGGTAAAAT
1975 AGTAC-TTCTTCGTGACGTAGAGATATATTATTATTCAGTCTGATTGTTGTTTTTATCTGTCCAGTAATGTCGAGCGATT[A/T]AGAGACTTCATCAGACAGGTG
1976 AGTAC-AAACAAAGAGAACGACTTACATATAAGAGAAGCAATGTAAATACCTTTC[C/T]CTTTGAACTTTTAATCTCTTTGCTTGGGACCCTTTCTTATTAGAAG
1977 AGTAC-AATCAAGTTGATTAATTTTATTTTTGGTTTGGTTTGGTTTAAACCAACTTAAAC[C/T]GGAATTAAACATTTCAACAGGGTCCACTCCATGCTTCACTA
1978 AGTAC-ATCATTCCTTTGCAACCATTCTTAAGCAGTTTTCTTGTATGCACAACAAAAAAAAAATTC[A/C]GGAGAGATGAAGAAGCTTACCATCTTTGAATTGTG
1979 AGTAC-CGAACGCCCAG[A/G]CCTAG[C/T]TTTCATAA[G/T]GTTTTTTTTTTCCTTGCGTTTTCGATTTGCCAAAACACCATGCAAGTTAAATTGTCTAAAAAGAATTTA
1980 AGTACCCGGTTCGGCTCTGGTAACGCAGCCAGATACCGT[A/T]GTTCTTGGT[C/T]CTTCTCAAAAATCTACAAAAAGAATAGATAACAACACAATCACATCCAGCAC
1981 AGTAC-CGTTCAGTTCTCGGTT[C/T]GGTCCCGGTTTAGTTTCGGTTTCGGTTTC[G/T]GTTTTTCAGGTTTAGAAATATAGGAACCGTTTGGGTTTTTGTAATTTTC
1982 AGTACCCTATGCGACCGTTCAGTACCGCCGAGTTAAGAAGTCTA[A/G]ATAGCACGTTACTGACAATGACAAA[A/C]AAATACGGGGATAGTGAGCAACCTTGTCTGA
1983 AGTACC[A/G]CAAAGAGCTATTAAAAATTGTGCCTTAGAGATCATGAAGAGCTCTTGGATTGCGTTCATGGTTTTTGGTGGGGGTAACCAACCAATGGTGGTGAA
1984 AGTACCGTTG[A/G]CATATACAAATGATTAAAATCACTGTTTTATTGATTCACCAGCAATTTCCAACAAC[G/T]CAAAG[A/G]C[A/G]CAAACAAAAAACGAACAAAAAGATTT
1985 AGTACCTCA[A/G]TTCCAAGTCGTTTTCTGCAAAATCAACTCCATAATCCTCAAATATGATTTTCAAAAGTCCTCAAATCGAGTGTCCTCATTCACAACAACTAT
1986 AGTACCTTATGGGCTGAGGCGCAGACTAAAGAGGATACAACCAGGGTTTCTTCATTGCTTGGGACCCCTACTCTACAA[A/G]GAG[C/T]AAATCGATGTAATATTGAT
1987 AGTACCAAAGGAGCAGTAGGAACCGAAGAT[C/G]AGGACGGTGCAGAGGAATGCACATGGACAGGAGTATAAATAGTAACATGCACGTGGAACTGTAAAATCGAC
1988 AGTAC-ACGTGTCGGTC[C/T]TCT[A/G]TCC[C/T]TGG[C/T]GATGCCGAAATATTAATTTT[C/T]CAGTGGC[C/T]G[A/G]AATTCGAACATGGTGGCTTCACCGTATTGGGTTTTTGCACT
1989 AGTAC-ACTTCTTCAAATCAGGTACATATAGACAC[A/G]TACAAACATATGTATGCAAAGTACGAATCTTTGAATGAATTAGACATGTCTATAAGAGGAATTGTG
1990 AGTACCAGAAATCATACCCAAACAAAGGACTACTTCCTTCTTTCTCCCACCTT[A/T]AAAAAAAAAAAAGTAAAAAATTGTTACTAAAAGTTCTAATTAAGAATT
1991 AGTACC[A/C]GAGAGA[A/G]TGCCCGCACCATG[C/G]GTTTGACGATGACTATATATTGGA[A/G]GTGTTCTATG[A/T][A/T]GG[A/T]GTGAGCTA[C/T]GAGTTT[C/T]GAAACACCCTTGATTCTT
1992 AGTAC-AGAGATCTACACCAAGGATGAGATCAACGAGATTTTCTATG[A/G]AGTCTGTGGAGCCCAAGAAAAGAATGAAGGCAACCTCGGTCGACGAAGCTACAA
1993 GGTACCC[A/G][C/T]ATACCAGACCGGGGTCTGGTGCTATTTTTGAA[C/T]CGCTGATTTCT[C/T]GTCAAAGA[C/T]GGAGTAGCTCTGGGCTT[A/G][A/T]GATGGCGTCTTGGAGATGGT
1994 AGTACCA[A/G][C/G]TAGGCCTGGGCATTTCGGGTATCGGTTCGGTT[C/T]GGTTCGGGTATTTCGGGTTT[C/T]GGGTAGTTCGGATAGGGGCTAGAGGATCCATTTAGTACA
1995 AGTACCAG[C/T]GCCAATATCGTCGAATTCACCCCTTTAGGAAGGAACCCAAACCGAAACACTGACTGGACAGCAACTGTAAA[A/G]TCCTTAGCAATGACTGACCAA
1996 GGTACCGCTCGGCGAAGTACTTGTTCAG[A/C]AGGGCGGCCTTGGCGTGGCCGATGTGGAGGTAGCCGCTTGGCTCTGGAGCGAAACGGAGTTTGTCTTTTCCGA
1997 GGTACCTTATCCACCCGAC[A/C]AACCAAGTTTGGGGTTTGGTCACCAGATTCTACAA[C/T]GCTTACTTGTCAAGAGCAGACGAGAGGCTGGGGATTCAAATACGGG
1998 AGTACCCCATTAACCGAGAGACTTATCTTGACCGTCTCGCTATAAGGTTGGTCTTTAGGTCTAT[C/G]CAT[C/T]CTACTTGTCTAATGAAGTGCTTCTTGAGAACAG
1999 AGTACCCGAGATACTTCGATTCAGATTCGGTTTTGGTTCTTTAGATACCAAAATTTTGAACCTGTTCGGATATTT[A/T]ATCAAATTTTGGTTCGGATTCAGTAC
2000 GGTACCAAACCAA[G/T]CACATTCATGGGCCCGGTGGCGCCTTATGACAATGGCAGAACCAGCAGAGAAGCATATGACCCG[C/T]GATCATTAATCCGCAGCACTGCT
[truncated: 7,565 more rows]
